# Supplementary material for: Review of recent taxonomic changes to the emerald moths (Lepidoptera: Geometridae: Geometrinae)
Source: Biodivers Data J. 2020 Apr 30;8:e52190. doi: 10.3897/BDJ.8.e52190 (PMC7205841; doi:10.3897/BDJ.8.e52190)
Supplement: Supplementary material 1 — List of the Geometrinae species of the world [file bdj-08-e52190-s001.xls]

## Sheet: Taxonomic changes since 2007
Taxonomic change	Name	Author	Year	Source of taxonomic change
New species	Agathia microlaetata	Goyal, Kirti & Saxena	2018	Goyal et al. (2018)
New species	Albinospila juancarlosi	Tautel & Barrion-Dupo	2017	Tautel and Barrion-Dupo (2017)
New combination	Albinospila variifrons	Prout	1917	Tautel and Barrion-Dupo (2017)
Revived status	Aoshakuna	Matsumura	1925	Beljaev (2007)
New combination	Aoshakuna lucia	Thierry-Mieg	1916	Beljaev (2007)
New subspecies	Aoshakuna lucia ussurica	Beljaev	2007	Beljaev (2007)
New junior synonym	Aoshakuna sachalinensis	Matsumura	1925	Beljaev (2007)
New genus	Assachlora	Viidalepp & Lindt	2012	Viidalepp and Lindt (2012)
New combination	Assachlora assa	Druce	1892	Viidalepp and Lindt (2012)
New species	Assachlora julietae	Viidalepp & Lindt	2012	Viidalepp and Lindt (2012)
New combination	Assachlora mitigata	Prout	1912	Viidalepp and Lindt (2012)
New species	Bathycolpodes parexplanata	Karisch & Hoppe	2010	Karisch (2010)
New species	Bathycolpodes roehrichti	Karisch	2010	Karisch (2010)
New species	Bathycolpodes scheeli	Karisch & Hoppe	2010	Karisch (2010)
New status	Bathycolpodes subferrata	Prout	1933	Karisch (2010)
Not in Geometrinae	Cerura melanoglypta	Lower	1905	N/A
New species	Chlorissa archipelago	Tautel	2016	Tautel (2016)
New species	Chloristola murzini	Tautel	2016	Tautel (2016)
New combination	Chlorochromodes albicatena	Warren	1896	Han et al. (2012)
New combination	Chlorochromodes chlorochromodes	Prout	1916	Han et al. (2012)
New combination	Chlorochromodes dialitha	West	1930	Han et al. (2012)
New species	Chlorochromodes rhodocraspeda	Han, Galsworthy & Xue	2012	Han et al. (2012)
New combination	Chlorochromodes tenera	Warren	1896	Han et al. (2012)
New species	Chlorochromodes tumona	Tautel	2016	Tautel (2016)
New junior synonym	Chloroglyphica glaucochrista grearia	Oberthür	1916	Han and Xue (2011a)
New junior synonym	Chloroglyphica orhanti	Herbulot	1994	Han and Xue (2011a)
New status	Chlororithra missioniaria	Oberthuer	1916	Han et al. (2006)
New species	Comibaena auromaculata	Han, Galsworthy & Xue	2012	Han et al. (2012)
New species	Comibaena bellula	Han, Galsworthy & Xue	2012	Han et al. (2012)
New species	Comibaena birectilinea	Han, Galsworthy & Xue	2012	Han et al. (2012)
New species	Comibaena decora	Han, Galsworthy & Xue	2012	Han et al. (2012)
New junior synonym	Comibaena delicatior	Warren	1897	Han and Xue (2011a)
New species	Comibaena levequei	Leraut	2009	Leraut (2009)
New species	Comibaena parornataria	Han, Galsworthy & Xue	2012	Han et al. (2012)
New junior synonym	Comibaena pictipennis superornataria	Oberthür	1916	Han et al. (2012)
New species	Comibaena sheni	Han, Galsworthy & Xue	2012	Han et al. (2012)
New species	Comibaena theodori	Hausmann & Parisi	2014	Hausmann et al. (2014)
New species	Comibaena tibetensis	Han, Galsworthy & Xue	2012	Han et al. (2012)
New combination	Comostola christinaria	Oberthuer	1916	Han and Xue (2009)
New species	Comostola desdemona	Tautel	2015	Tautel (2015)
New species	Comostola romblonensis	Tautel & Barrion-Dupo	2017	Tautel and Barrion-Dupo (2017)
New species	Comostola stueningi	Tautel & Barrion-Dupo	2017	Tautel and Barrion-Dupo (2017)
New junior synonym	Comostolodes	Warren	1896	Han et al. (2012)
New species	Crypsiphona tasmanica	Õunap & Viidalepp	2009	Õunap and Viidalepp (2009)
Revived status	Dindica wytsmani	Prout	1927	Pitkin et al. (2007)
New combination	Dindicodes albodavidaria	Xue	1992	Pitkin et al. (2007)
Revived combination	Dindicodes apicalis	Moore	1888	Pitkin et al. (2007)
Revived combination	Dindicodes davidaria	Poujade	1895	Pitkin et al. (2007)
Revived combination	Dindicodes euclidiaria	Oberthuer	1913	Pitkin et al. (2007)
Revived combination	Dindicodes harutai	Yazaki	1992	Pitkin et al. (2007)
Revived combination	Dindicodes leopardinata	Moore	1868	Pitkin et al. (2007)
Revived combination	Dindicodes moelleri	Warren	1893	Pitkin et al. (2007)
New species	Dioscore kirke	Lindt, Lennuk & Viidalepp	2017	Lindt et al. (2017a)
New species	Dioscore vilu	Lindt, Lennuk & Viidalepp	2017	Lindt et al. (2017a)
New subspecies	Dysphania discalis aureolina	Inoue	2007	Inoue (2007)
New genus	Epichrysodes	Han & Stüning	2007	Han et al. (2007)
New species	Epichrysodes tienmuensis	Han & Stüning	2007	Han et al. (2007)
New species	Epipristis pullusa	Han & Xue	2009	Han et al. (2009a)
New species	Epipristis roseus	Expósito & Han	2009	Han et al. (2009a)
New species	Episothalma cuspidata	Xue & Wang	2009	Xue et al. (2009)
New species	Episothalma irrobustaria	Xue & Wang	2009	Xue et al. (2009)
Revived status	Eucyclodes aphrodite	Prout	1933	Han and Xue (2011a)
New species	Eucyclodes hiyasata	Tautel	2016	Tautel (2016)
New species	Eucyclodes insolita	Han & Zhang	2019	Zhang et al. (2019)
New combination	Eucyclodes omeica	Chu	1981	Han and Xue (2011a)
New species	Geometra neovalida	Han, Galsworthy & Xue	2009	Han et al. (2009b)
New status	Gnophosema leucites	Wiltshire	1980	Hausmann (2009)
New genus	Haruchlora	Viidalepp & Lindt	2014	Viidalepp and Lindt (2014)
New species	Haruchlora maesi	Viidalepp & Lindt	2014	Viidalepp and Lindt (2014)
New species	Hemistola arcilinea	Han & Xue	2009	Han and Xue (2009)
New species	Hemistola asymmetra	Han & Xue	2009	Han and Xue (2009)
New species	Hemistola flavifimbria	Han & Xue	2009	Han and Xue (2009)
Revived combination	Hemistola flavitincta	Warren	1897	Pitkin et al. (2007)
New species	Hemistola fui	Chang & Wu	2013	Chang and Wu (2013)
New species	Hemistola glauca	Han & Xue	2009	Han and Xue (2009)
New species	Hemistola hanae	Wu	2019	Wu (2019)
Revived combination	Hemistola liliana	Swinhoe	1892	Pitkin et al. (2007)
New species	Hemistola orbiculosoides	Han & Xue	2009	Han and Xue (2009)
New species	Hemistola piceacola	Chang & Wu	2013	Chang and Wu (2013)
New species	Hemistola stueningi	Han & Xue	2009	Han and Xue (2009)
New species	Hemistola taiwanensis	Chang & Wu	2013	Chang and Wu (2013)
New species	Hemistola viridimargo	Han & Xue	2009	Han and Xue (2009)
Revived status	Herochroma xuthopletes	Prout	1934	Pitkin et al. (2007)
New junior synonym	Hethemia	Ferguson	1969	Ban et al. (2018)
New species	Hypobapta tachyhalotaria	Hausmann & Sommerer	2009	Hausmann et al. (2009)
New species	Jodis altitudinis	Tautel	2016	Tautel (2016)
New junior synonym	Jodis angulata	Inoue	1961	Beljaev (2007)
New species	Jodis argentea	Tautel	2016	Tautel (2016)
New species	Jodis berde	Tautel	2016	Tautel (2016)
New species	Jodis mystica	Tautel	2016	Tautel (2016)
New combination	Jodis omeiensis	Chu	1981	Han and Xue (2011a)
New status	Jodis orientalis	Wehrli	1923	Beljaev (2007)
New species	Jodis sibuyana	Tautel	2016	Tautel (2016)
New species	Jodis tomopunctata	Tautel	2016	Tautel (2016)
New junior synonym	Kuchleria garciapitai	Expósito	2006	Leraut (2009)
Revived status	Kuchleria insignata	Hausmann	1995	Müller et al. (2019)
New genus	Lindachlora	Viidalepp & Lindt	2012	Viidalepp and Lindt (2012)
New combination	Lindachlora flaccida	Warren	1909	Viidalepp and Lindt (2012)
New combination	Lindachlora tanystys	Prout	1931	Viidalepp and Lindt (2012)
New genus	Linguisaccus	Han, Galsworthy & Xue	2012	Han et al. (2012)
New species	Linguisaccus minor	Han, Galsworthy & Xue	2012	Han et al. (2012)
New combination	Linguisaccus subhyalina	Warren	1899	Han et al. (2012)
New genus	Lissocentra	Viidalepp & Lindt	2012	Viidalepp and Lindt (2012)
New combination	Lissocentra hydatodes	Warren	1906	Viidalepp and Lindt (2012)
New combination	Lissocentra vitiosaria	Dognin	1892	Viidalepp and Lindt (2012)
New species	Lissochlora hinojosae	Lindt & Viidalepp	2014	Lindt et al. (2014)
New species	Lissochlora janamariae	Lindt & Tasane	2014	Lindt et al. (2014)
New species	Lissochlora klausi	Viidalepp & Lindt	2019	Viidalepp and Lindt (2019a)
New combination	Lissochlora niveiceps	Prout	1912	Viidalepp and Lindt (2012)
New combination	Lissochlora senescens	Prout	1917	Viidalepp and Lindt (2012)
New combination	Lophophelma albapex	Inoue	1988	Pitkin et al. (2007)
Revived combination	Lophophelma costistrigaria	Moore	1868	Pitkin et al. (2007)
New combination	Lophophelma iterans	Prout	1926	Pitkin et al. (2007)
New combination	Lophophelma pingbiana	Chu	1981	Pitkin et al. (2007)
Revived combination	Lophophelma taiwana	Wileman	1912	Pitkin et al. (2007)
New species	Lophophelma tanatoraja	Sommerer, Stüning & Tautel	2015	Sommerer et al. (2015)
Revived combination	Lophophelma varicoloraria	Moore	1868	Pitkin et al. (2007)
Revived status	Loxochila	Butler	1881	Ban et al. (2018)
New species	Loxochila burmensis	Han, Galsworthy & Xue	2009	Han et al. (2009b)
New combination	Loxochila fragilis	Oberthuer	1916	Ban et al. (2018)
New combination	Loxochila kina	Swinhoe	1893	Ban et al. (2018)
New combination	Loxochila sinoisaria	Oberthuer	1916	Ban et al. (2018)
Revived status	Loxochila smaragdus	Butler	1880	Ban et al. (2018)
New combination	Loxochila tibeta	Chu	1982	Ban et al. (2018)
New combination	Maxates acyra	Prout	1935	Han and Xue (2009)
New species	Maxates elegante	Tautel	2015	Tautel (2015)
New species	Maxates persona	Tautel	2016	Tautel (2016)
New junior synonym	Maxates semiprotrusa	Inoue	1989	Han and Xue (2011a)
New combination	Maxates szechwanensis	Chu	1981	Han and Xue (2011a)
New species	Metaterpna batangensis	Han & Stüning	2016	Jiang et al. (2016)
New species	Microloxia aistleitneri	Hausmann	2009	Hausmann (2009)
New combination	Microloxia chlorissoides	Prout	1912	Beljaev (2007)
Revived status	Microloxia herbaria virideciliata	Bubacek	1926	Müller et al. (2019)
New replacement name	Nemoria yellowrosea	Koçak & Kemal	2008	Koçak and Kemal (2008)
New genus	Neochloroglyphica	Han & Skou	2019	Han et al. (2019)
New species	Neochloroglyphica perbella	Han & Skou	2019	Han et al. (2019)
New species	Neromia integrata	Hausmann	2009	Hausmann and Hebert (2009)
New junior synonym	Nipponogelasma	Inoue	1946	Beljaev (2007)
New species	Oospila absaloni	Lindt, Hausmann & Viidalepp	2018	Lindt et al. (2018)
New replacement name	Oospila agnetaforslundae	Lindt, Hausmann & Viidalepp	2018	Lindt et al. (2018)
New species	Oospila bifida	Lindt, Hausmann & Viidalepp	2018	Lindt et al. (2018)
New species	Oospila brehmi	Lindt, Hausmann & Viidalepp	2018	Lindt et al. (2018)
New species	Oospila bulava	Lindt & Viidalepp	2015	Lindt and Viidalepp (2015)
New species	Oospila cristae	Lindt, Hausmann & Viidalepp	2018	Lindt et al. (2018)
New species	Oospila ehakernae	Lindt, Hausmann & Viidalepp	2018	Lindt et al. (2018)
New species	Oospila falcata	Lindt, Hausmann & Viidalepp	2018	Lindt et al. (2018)
New status	Oospila imula	Dognin	1911	Lindt et al. (2018)
New species	Oospila loreenae	Lindt, Hausmann & Viidalepp	2018	Lindt et al. (2018)
New species	Oospila moseri	Lindt, Hausmann & Viidalepp	2018	Lindt et al. (2018)
New subspecies	Oospila pallidaria boliviensis	Lindt, Hausmann & Viidalepp	2018	Lindt et al. (2018)
New species	Oospila pipa	Lindt, Hausmann & Viidalepp	2018	Lindt et al. (2018)
New species	Oospila poirieri	Lévêque & Viidalepp	2015	Lévêque and Viidalepp (2015)
New status	Oospila similiplaga	Warren	1900	Lindt et al. (2018)
New subspecies	Oospila similiplaga bolarpata	Lindt, Hausmann & Viidalepp	2018	Lindt et al. (2018)
New species	Ornithospila explorator	Tautel	2015	Tautel (2015)
New junior synonym	Oxyphanes	Turner	1936	Pitkin et al. (2007)
New species	Pachyodes jianfengensis	Han & Xue	2008	Han and Xue (2008)
New species	Pachyodes novata	Han & Xue	2008	Han and Xue (2008)
New species	Paramaxates fournieri	Tautel	2016	Tautel (2016)
New junior synonym	Paramaxates hainana	Chu	1981	Han and Xue (2011a)
New species	Paromphacodes alpha	Lindt, Tasane, Õunap & Viidalepp	2017	Lindt et al. (2017b)
New species	Paromphacodes alticola	Lindt, Tasane, Õunap & Viidalepp	2017	Lindt et al. (2017b)
New species	Paromphacodes onae	Lindt, Tasane, Õunap & Viidalepp	2017	Lindt et al. (2017b)
New species	Paromphacodes spina	Lindt, Tasane, Õunap & Viidalepp	2017	Lindt et al. (2017b)
New species	Paromphacodes summita	Lindt, Tasane, Õunap & Viidalepp	2017	Lindt et al. (2017b)
New species	Pelagodes bellula	Han & Xue	2011	Han and Xue (2011b)
New species	Pelagodes cancriformis	Viidalepp, Han & Lindt	2012	Viidalepp et al. (2012)
New species	Pelagodes paraveraria	Han & Xue	2011	Han and Xue (2011b)
New species	Pelagodes simplvalvae	Han & Xue	2011	Han and Xue (2011b)
New species	Pelagodes sinuspinae	Han & Xue	2011	Han and Xue (2011b)
New species	Prasinocyma amharensis	Hausmann, Sciarretta & Parisi	2016	Hausmann et al. (2016)
New subspecies	Prasinocyma angolica pseudopedicata	Hausmann, Sciaretta & Parisi	2016	Hausmann et al. (2016)
New subspecies	Prasinocyma angolica yemenicola	Hausmann & Wildfeuer	2017	Hausmann and Wildfeuer (2017)
New species	Prasinocyma angulifera	Hausmann, Sciarretta & Parisi	2016	Hausmann et al. (2016)
New species	Prasinocyma aquamarina	Hausmann, Sciarretta & Parisi	2016	Hausmann et al. (2016)
New subspecies	Prasinocyma batesi distans	Hausmann, Sciaretta & Parisi	2016	Hausmann et al. (2016)
New species	Prasinocyma baumgaertneri	Hausmann, Sciarretta & Parisi	2016	Hausmann et al. (2016)
New species	Prasinocyma beryllaria	Hausmann, Sciarretta & Parisi	2016	Hausmann et al. (2016)
New species	Prasinocyma bongaensis	Hausmann, Sciarretta & Parisi	2016	Hausmann et al. (2016)
New combination	Prasinocyma camerunalta	Herbulot	1986	Hausmann et al. (2016)
New species	Prasinocyma discipuncta	Hausmann, Sciarretta & Parisi	2016	Hausmann et al. (2016)
New species	Prasinocyma fallax	Hausmann, Sciarretta & Parisi	2016	Hausmann et al. (2016)
New species	Prasinocyma fusca	Hausmann, Sciarretta & Parisi	2016	Hausmann et al. (2016)
New species	Prasinocyma gemmifera	Hausmann, Sciarretta & Parisi	2016	Hausmann et al. (2016)
New species	Prasinocyma getachewi	Hausmann, Sciarretta & Parisi	2016	Hausmann et al. (2016)
New status	Prasinocyma immaculata thiaucourti	Herbulot	1993	Hausmann et al. (2016)
New species	Prasinocyma leveneorum	Hausmann, Sciarretta & Parisi	2016	Hausmann et al. (2016)
New species	Prasinocyma lutulenta	Hausmann, Sciarretta & Parisi	2016	Hausmann et al. (2016)
New species	Prasinocyma magica	Hausmann, Sciarretta & Parisi	2016	Hausmann et al. (2016)
New species	Prasinocyma monikae	Hausmann, Sciarretta & Parisi	2016	Hausmann et al. (2016)
New combination	Prasinocyma nereis	Townsend	1952	Hausmann et al. (2016)
New subspecies	Prasinocyma pedicata aethiopica	Hausmann, Sciaretta & Parisi	2016	Hausmann et al. (2016)
New species	Prasinocyma robusta	Hausmann, Sciarretta & Parisi	2016	Hausmann et al. (2016)
New species	Prasinocyma saba	Hausmann & Wildfeuer	2017	Hausmann and Wildfeuer (2017)
New species	Prasinocyma septentrionalis	Hausmann, Sciarretta & Parisi	2016	Hausmann et al. (2016)
New subspecies	Prasinocyma shoa yabellensis	Hausmann, Sciaretta & Parisi	2016	Hausmann et al. (2016)
New species	Prasinocyma stefani	Hausmann, Sciarretta & Parisi	2016	Hausmann et al. (2016)
New species	Prasinocyma trematerrai	Hausmann, Sciarretta & Parisi	2016	Hausmann et al. (2016)
New subspecies	Prasinocyma trematerrai simienensis	Hausmann, Sciaretta & Parisi	2016	Hausmann et al. (2016)
New junior synonym	Prasinocyma unipuncta	Warren	1897	Hausmann et al. (2016)
New species	Protuliocnemis candida	Han, Galsworthy & Xue	2012	Han et al. (2012)
New species	Protuliocnemis dissimilis	Han, Galsworthy & Xue	2012	Han et al. (2012)
New combination	Protuliocnemis falcipennis	Yazaki	1991	Han and Xue (2011a)
New genus	Pseudepisothalma	Han	2009	Xue et al. (2009)
New combination	Pseudepisothalma ocellata	Swinhoe	1893	Han et al. (2009)
Not in Geometrinae	Pseudobiston pinratanai	Inoue	1994	Rajaei et al. (2015)
New combination	Psilotagma pictaria	Moore	1888	Pitkin et al. (2007)
New species	Pyrochlora kuklase	Viidalepp	2009	Viidalepp (2009)
New species	Pyrochlora motilonia	Viidalepp	2009	Viidalepp (2009)
New species	Pyrochlora vogli	Viidalepp	2009	Viidalepp (2009)
New species	Rhanidopsis kogeri	Viidalepp & Lindt	2010	Viidalepp and Lindt (2010)
New combination	Rhuma argyraspis	Lower	1893	Pitkin et al. (2007)
New combination	Rhuma divergens	Goldfinch	1929	Pitkin et al. (2007)
New combination	Rhuma thiobapta	Turner	1936	Pitkin et al. (2007)
New junior synonym	Sterictopsis	Warren	1898	Pitkin et al. (2007)
New species	Tachyphyle nielseni	Viidalepp & Lindt	2017	Viidalepp and Lindt (2017)
New species	Tachyphyle selini	Viidalepp & Lindt	2017	Viidalepp and Lindt (2017)
New species	Tanaorhinus baruensis	Orhant	2014	Orhant (2014)
New species	Tanaorhinus guitinguensis	Tautel	2014	Tautel (2014)
New species	Tanaorhinus sultan	Tautel	2014	Tautel (2014)
New species	Telotheta fresei	Lindt & Viidalepp	2014	Lindt and Viidalepp (2014)
New species	Telotheta unoi	Lindt & Viidalepp	2014	Lindt and Viidalepp (2014)
New combination	Thalera pistasciaria	Guenee	1858	Ban et al. (2018)
New junior synonym	Thetidia pekingensis	Chu	1981	Han et al. (2012)
New species	Timandromorpha inouei	Stüning & Yazaki	2008	Stüning and Yazaki (2008)
New species	Timandromorpha pinratanai	Stüning & Yazaki	2008	Stüning and Yazaki (2008)
New species	Timandromorpha wangi	Stüning & Yazaki	2008	Stüning and Yazaki (2008)
New species	Timandromorpha xuedayongi	Orhant	2013	Orhant (2013)
New genus	Vallichlora	Viidalepp & Lindt	2019	Viidalepp and Lindt (2019b)
New species	Vallichlora rara	Viidalepp & Lindt	2019	Viidalepp and Lindt (2019b)
New species	Vallichlora selva	Viidalepp & Lindt	2019	Viidalepp and Lindt (2019b)
New junior synonym	Yinchie	Yang	1978	Han et al. (2008)
New junior synonym	Yinchie zaohui	Yang	1978	Han and Xue (2008)

## Sheet: All current Geometrinae species
Genus	Species	Author	Year
Absala	Absala dorcada	Swinhoe	1893
Acidaliastis	Acidaliastis bicurvifera	Prout	1916
Acidaliastis	Acidaliastis curvilinea	Prout	1912
Acidaliastis	Acidaliastis micra	Hampson	1896
Acidaliastis	Acidaliastis porphyretica	Prout	1925
Acidaliastis	Acidaliastis prophanes	Prout	1922
Acidaliastis	Acidaliastis subbrunnescens	Prout	1916
Acidaliastis	Acidaliastis systena	Fletcher	1978
Acidromodes	Acidromodes muelleri	Hausmann	1999
Acidromodes	Acidromodes nilotica	Wiltshire	1985
Acidromodes	Acidromodes saharae	Wiltshire	1985
Acollesis	Acollesis fraudulenta	Warren	1898
Acollesis	Acollesis mimetica	Prout	1915
Acollesis	Acollesis oxychora	Prout	1930
Acollesis	Acollesis terminata	Prout	1912
Acollesis	Acollesis umbrata	Warren	1899
Actenochroma	Actenochroma muscicoloraria	Walker	1863
Adicocrita	Adicocrita aciculata	Herbulot	1983
Adicocrita	Adicocrita araria	Guenee	1858
Adicocrita	Adicocrita discerpta	Walker	1861
Adicocrita	Adicocrita koranata	Felder & Rogenhofer	1875
Aeolochroma	Aeolochroma acanthina	Meyrick	1888
Aeolochroma	Aeolochroma albifusaria	Walker	1866
Aeolochroma	Aeolochroma amethystina	Warren	1907
Aeolochroma	Aeolochroma bakeri	Prout	1913
Aeolochroma	Aeolochroma chioneschatia	Prout	1924
Aeolochroma	Aeolochroma hypochromaria	Guenee	1858
Aeolochroma	Aeolochroma intima	Prout	1913
Aeolochroma	Aeolochroma languida	Warren	1898
Aeolochroma	Aeolochroma melaleucae	Goldfinch	1929
Aeolochroma	Aeolochroma metarhodata	Walker	1863
Aeolochroma	Aeolochroma mniaria	Goldfinch	1929
Aeolochroma	Aeolochroma modesta	Warren	1903
Aeolochroma	Aeolochroma olivia	Goldfinch	1943
Aeolochroma	Aeolochroma pammiges	Turner	1941
Aeolochroma	Aeolochroma prasina	Warren	1896
Aeolochroma	Aeolochroma purpurissa	Warren	1906
Aeolochroma	Aeolochroma quadrilinea	Lucas	1892
Aeolochroma	Aeolochroma rhodochlora	Goldfinch	1929
Aeolochroma	Aeolochroma saturataria	Walker	1866
Aeolochroma	Aeolochroma subrubella	Warren	1903
Aeolochroma	Aeolochroma subrubescens	Warren	1896
Aeolochroma	Aeolochroma turneri	Lucas	1890
Aeolochroma	Aeolochroma unitaria	Walker	1860
Aeolochroma	Aeolochroma venia	Prout	1924
Aeolochroma	Aeolochroma viridicata	Lucas	1890
Aeolochroma	Aeolochroma viridimedia	Prout	1916
Agathia	Agathia abacta	Prout	1935
Agathia	Agathia affluens	Prout	1937
Agathia	Agathia albicurvatura	Prout	1916
Agathia	Agathia angustilimes	Prout	1926
Agathia	Agathia arcuata	Moore	1868
Agathia	Agathia beata	Butler	1880
Agathia	Agathia brevicula	Yazaki	1996
Agathia	Agathia cara	Prout	1916
Agathia	Agathia carissima	Butler	1878
Agathia	Agathia codina	Swinhoe	1892
Agathia	Agathia cognata	Yazaki	1996
Agathia	Agathia confuscata	Warren	1897
Agathia	Agathia conjunctiva	Warren	1903
Agathia	Agathia consobrina	Yazaki	1996
Agathia	Agathia conspecta	Yazaki	1996
Agathia	Agathia cristifera	Walker	1861
Agathia	Agathia deliciosa	Holloway & Sommerer	1984
Agathia	Agathia dinagatensis	Yazaki	1996
Agathia	Agathia diplochorda	Prout	1916
Agathia	Agathia disjuncta	Yazaki	1996
Agathia	Agathia distributa	Lucas	1891
Agathia	Agathia diversiformis	Warren	1894
Agathia	Agathia elenaria	Swinhoe	1904
Agathia	Agathia eromena	Prout	1916
Agathia	Agathia eromenoides	Holloway	1996
Agathia	Agathia exquisita	Warren	1899
Agathia	Agathia furtiva	Prout	1916
Agathia	Agathia gaudens	Prout	1932
Agathia	Agathia gemma	Swinhoe	1892
Agathia	Agathia gigantea	Butler	1880
Agathia	Agathia hemithearia	Guenee	1858
Agathia	Agathia hilarata	Guenee	1858
Agathia	Agathia ichnospora	Prout	1934
Agathia	Agathia imbecilla	Yazaki	1996
Agathia	Agathia incudaria	Joannis	1929
Agathia	Agathia inouei	Yazaki	1996
Agathia	Agathia jowettorum	Holloway	1977
Agathia	Agathia kuehni	Warren	1898
Agathia	Agathia lactata	Herbulot	1977
Agathia	Agathia laetata	Fabricius	1794
Agathia	Agathia laqueifera	Prout	1912
Agathia	Agathia largita	Holloway	1996
Agathia	Agathia luzonensis	Prout	1916
Agathia	Agathia lycaenaria	Kollar	1844
Agathia	Agathia lycaenidia	Bastelberger	1911
Agathia	Agathia maculimargo	Prout	1912
Agathia	Agathia magnifica	Moore	1879
Agathia	Agathia magnificentia	Inoue	1978
Agathia	Agathia malgassa	Herbulot	1978
Agathia	Agathia mediocris	Yazaki	1996
Agathia	Agathia microlaetata	Goyal, Kirti & Saxena	2018
Agathia	Agathia multiscripta	Warren	1898
Agathia	Agathia muluensis	Holloway	1996
Agathia	Agathia obnubilata	Warren	1903
Agathia	Agathia obsoleta	Warren	1897
Agathia	Agathia ochrotypa	Turner	1922
Agathia	Agathia par	Prout	1916
Agathia	Agathia pauper	Warren	1904
Agathia	Agathia pisina	Butler	1887
Agathia	Agathia prasinaspis	Meyrick	1889
Agathia	Agathia protrusa	Yazaki	1996
Agathia	Agathia punctata	Warren	1899
Agathia	Agathia quinaria	Moore	1868
Agathia	Agathia rectimargo	Yazaki	1996
Agathia	Agathia rubrilineata	Warren	1896
Agathia	Agathia rudis	Yazaki	1996
Agathia	Agathia sinuifascia	Prout	1927
Agathia	Agathia siren	Prout	1932
Agathia	Agathia solaria	Swinhoe	1905
Agathia	Agathia spadicea	Yazaki	1996
Agathia	Agathia spectabilis	Yazaki	1996
Agathia	Agathia subcarnea	Warren	1896
Agathia	Agathia succedanea	Warren	1897
Agathia	Agathia tetraplochorda	Prout	1932
Agathia	Agathia torridula	Yazaki	1996
Agathia	Agathia vicina	Bastelberger	1911
Agathia	Agathia viridana	Stoll	1781
Agathia	Agathia visenda	Butler	1880
Agathiopsis	Agathiopsis basipuncta	Warren	1896
Agathiopsis	Agathiopsis maculata	Warren	1896
Agathiopsis	Agathiopsis subflavata	Warren	1905
Agoschema	Agoschema goniata	Warren	1898
Albinospila	Albinospila floresaria	Walker	1866
Albinospila	Albinospila juancarlosi	Tautel & Barrion-Dupo	2017
Albinospila	Albinospila laticostata	Warren	1906
Albinospila	Albinospila ornatifimbria	Warren	1903
Albinospila	Albinospila oxycentra	Meyrick	1888
Albinospila	Albinospila rhodostigma	Prout	1916
Albinospila	Albinospila syntyche	Prout	1913
Albinospila	Albinospila variifrons	Prout	1917
Allochlorodes	Allochlorodes elpis	Prout	1917
Allochrostes	Allochrostes biornata	Prout	1913
Allochrostes	Allochrostes imperfecta	Prout	1916
Allochrostes	Allochrostes impunctata	Warren	1897
Allochrostes	Allochrostes saliata	Felder & Rogenhofer	1875
Allochrostes	Allochrostes uniornata	Prout	1935
Alloeopage	Alloeopage cinerea	Warren	1896
Androzeugma	Androzeugma mollior	Prout	1922
Androzeugma	Androzeugma subacuta	Prout	1935
Androzeugma	Androzeugma tenuis	Warren	1898
Anomogenes	Anomogenes morphnopa	Turner	1932
Anomphax	Anomphax gnoma	Butler	1882
Anomphax	Anomphax virescentaria	Maassen	1890
Anoplosceles	Anoplosceles nigripunctata	Warren	1896
Antharmostes	Antharmostes alcaea	Prout	1930
Antharmostes	Antharmostes dargei	Herbulot	1982
Antharmostes	Antharmostes interalbicans	Warren	1902
Antharmostes	Antharmostes marginata	Warren	1897
Antharmostes	Antharmostes mesoleuca	Warren	1899
Antharmostes	Antharmostes orinophragma	Prout	1930
Antharmostes	Antharmostes papilio	Prout	1912
Antharmostes	Antharmostes reducta	Herbulot	1996
Antharmostes	Antharmostes simplicimargo	Prout	1917
Antharmostes	Antharmostes sufflata	Herbulot	1982
Antharmostes	Antharmostes tutsiana	Herbulot	1996
Aoshakuna	Aoshakuna lucia	Thierry-Mieg	1916
Aplasta	Aplasta ononaria	Fuessly	1783
Apodasmia	Apodasmia rufonigraria	Walker	1862
Aporandria	Aporandria specularia	Guenee	1858
Aracima	Aracima muscosa	Butler	1878
Aracima	Aracima serrata	Wileman	1911
Archichlora	Archichlora alophias	Herbulot	1954
Archichlora	Archichlora altivagans	Herbulot	1960
Archichlora	Archichlora ambrimontis	Herbulot	1960
Archichlora	Archichlora andranobe	Viette	1978
Archichlora	Archichlora ankalirano	Viette	1975
Archichlora	Archichlora ansorgei	Warren	1901
Archichlora	Archichlora antanosa	Herbulot	1960
Archichlora	Archichlora basquini	Herbulot	2000
Archichlora	Archichlora bevilany	Viette	1978
Archichlora	Archichlora chariessa	Prout	1925
Archichlora	Archichlora devoluta	Walker	1861
Archichlora	Archichlora engenes	Prout	1922
Archichlora	Archichlora epicydra	Prout	1938
Archichlora	Archichlora florilimbata	Herbulot	1960
Archichlora	Archichlora griveaudi	Viette	1978
Archichlora	Archichlora hemistrigata	Mabille	1900
Archichlora	Archichlora herbuloti	Viette	1978
Archichlora	Archichlora ioannis	Herbulot	1954
Archichlora	Archichlora jacksoni	Carcasson	1971
Archichlora	Archichlora majuscula	Herbulot	1960
Archichlora	Archichlora marcescens	Warren	1904
Archichlora	Archichlora marginata	Warren	1902
Archichlora	Archichlora monodi	Viette	1975
Archichlora	Archichlora nigricosta	Herbulot	1960
Archichlora	Archichlora pavonina	Herbulot	1960
Archichlora	Archichlora perineti	Herbulot	2000
Archichlora	Archichlora petroselina	Herbulot	1960
Archichlora	Archichlora phyllobrota	Holland	1920
Archichlora	Archichlora povolnyi	Viette	1975
Archichlora	Archichlora pulveriplaga	Warren	1898
Archichlora	Archichlora rectilineata	Carcasson	1971
Archichlora	Archichlora sangoana	Carcasson	1971
Archichlora	Archichlora scissimacula	Herbulot	2000
Archichlora	Archichlora soa	Viette	1971
Archichlora	Archichlora sola	Herbulot	1960
Archichlora	Archichlora stellicincta	Herbulot	1972
Archichlora	Archichlora subrubescens	Herbulot	1960
Archichlora	Archichlora tenera	Herbulot	2000
Archichlora	Archichlora triangularia	Swinhoe	1904
Archichlora	Archichlora tricycla	Herbulot	1960
Archichlora	Archichlora trygodes	Prout	1922
Archichlora	Archichlora vieui	Herbulot	1960
Archichlora	Archichlora viridicrossa	Herbulot	1960
Archichlora	Archichlora viridimacula	Warren	1898
Argyrocosma	Argyrocosma argosticta	Turner	1904
Argyrocosma	Argyrocosma consobrina	Warren	1897
Argyrocosma	Argyrocosma inductaria	Guenee	1858
Argyrocosma	Argyrocosma phrixopa	Meyrick	1897
Argyrocosma	Argyrocosma strepens	Prout	1932
Argyrographa	Argyrographa moderata	Walker	1862
Assachlora	Assachlora assa	Druce	1892
Assachlora	Assachlora julietae	Viidalepp & Lindt	2012
Assachlora	Assachlora mitigata	Prout	1912
Austroterpna	Austroterpna idiographa	Goldfinch	1929
Austroterpna	Austroterpna paratorna	Meyrick	1888
Bathycolpodes	Bathycolpodes acoelopa	Prout	1912
Bathycolpodes	Bathycolpodes acutissima	Herbulot	1986
Bathycolpodes	Bathycolpodes anisotes	Prout	1912
Bathycolpodes	Bathycolpodes bassa	Herbulot	1986
Bathycolpodes	Bathycolpodes chloronesis	Prout	1930
Bathycolpodes	Bathycolpodes excavata	Warren	1898
Bathycolpodes	Bathycolpodes explanata	Herbulot	1986
Bathycolpodes	Bathycolpodes holochroa	Prout	1915
Bathycolpodes	Bathycolpodes implumis	Prout	1930
Bathycolpodes	Bathycolpodes kabaria	Swinhoe	1904
Bathycolpodes	Bathycolpodes marginata	Warren	1897
Bathycolpodes	Bathycolpodes melanceuthes	Prout	1922
Bathycolpodes	Bathycolpodes parexplanata	Karisch & Hoppe	2010
Bathycolpodes	Bathycolpodes pectinata	Herbulot	1992
Bathycolpodes	Bathycolpodes perdistincta	Herbulot	2003
Bathycolpodes	Bathycolpodes roehrichti	Karisch	2010
Bathycolpodes	Bathycolpodes scheeli	Karisch & Hoppe	2010
Bathycolpodes	Bathycolpodes semigrisea	Warren	1897
Bathycolpodes	Bathycolpodes subferrata	Prout	1933
Bathycolpodes	Bathycolpodes subfuscata	Warren	1902
Bathycolpodes	Bathycolpodes torniflorata	Prout	1917
Bathycolpodes	Bathycolpodes vegeta	Prout	1912
Bathycolpodes	Bathycolpodes vuattouxi	Herbulot	1972
Berta	Berta acte	Swinhoe	1892
Berta	Berta albiplaga	Warren	1893
Berta	Berta angustimedia	Prout	1918
Berta	Berta annulifera	Warren	1896
Berta	Berta anteplaga	Prout	1916
Berta	Berta apopempta	Prout	1935
Berta	Berta arfakensis	Prout	1913
Berta	Berta cercifera	Holloway	1996
Berta	Berta chrysolineata	Walker	1863
Berta	Berta copiosa	Prout	1917
Berta	Berta digitijuxta	Holloway	1996
Berta	Berta persimilis	Warren	1897
Berta	Berta philippina	Prout	1917
Berta	Berta poppaea	Prout	1917
Berta	Berta rugosivalva	Galsworthy	1997
Berta	Berta subrectistriga	Prout	1917
Berta	Berta tridentijuxta	Holloway	1996
Berta	Berta vaga	Walker	1861
Berta	Berta zygophyxia	Prout	1912
Blechroneromia	Blechroneromia ambinanitelo	Viette	1978
Blechroneromia	Blechroneromia anthosyne	Prout	1925
Blechroneromia	Blechroneromia eluta	Prout	1925
Blechroneromia	Blechroneromia griveaudi	Viette	1976
Blechroneromia	Blechroneromia gutierrezi	Viette	1971
Blechroneromia	Blechroneromia herbuloti	Viette	1976
Blechroneromia	Blechroneromia malagasy	Viette	1976
Blechroneromia	Blechroneromia meridionalis	Viette	1976
Blechroneromia	Blechroneromia mianta	Prout	1925
Blechroneromia	Blechroneromia pauliani	Viette	1976
Blechroneromia	Blechroneromia perileuca	Prout	1925
Blechroneromia	Blechroneromia peyrierasi	Viette	1976
Blechroneromia	Blechroneromia pudica	Herbulot	1972
Blechroneromia	Blechroneromia sogai	Viette	1976
Blechroneromia	Blechroneromia toulgoeti	Viette	1976
Bustilloxia	Bustilloxia saturata	Bang-Haas	1906
Cacochloris	Cacochloris ochrea	Warren	1897
Cacochloris	Cacochloris uvidula	Swinhoe	1886
Calleremites	Calleremites subornata	Warren	1894
Camptolophia	Camptolophia marmorata	Warren	1896
Cancellalata	Cancellalata fletcheri	Viette	1979
Cancellalata	Cancellalata subumbrata	Fletcher	1956
Cathydata	Cathydata batina	Druce	1892
Celidomphax	Celidomphax analiplaga	Warren	1905
Celidomphax	Celidomphax prolongata	Prout	1915
Celidomphax	Celidomphax quadrimacula	Janse	1935
Celidomphax	Celidomphax rubrimaculata	Warren	1905
Cenochlora	Cenochlora quieta	Lucas	1892
Centrochria	Centrochria aphthona	Prout	1934
Centrochria	Centrochria deprensa	Prout	1913
Centrochria	Centrochria unipunctata	Gaede	1917
Chavarriella	Chavarriella brunneilinea	Prout	1912
Chavarriella	Chavarriella excelsa	Dognin	1910
Chavarriella	Chavarriella fallax	Warren	1907
Chavarriella	Chavarriella lafayaria	Dognin	1892
Chavarriella	Chavarriella lugentiscripta	Prout	1917
Chavarriella	Chavarriella luteifimbria	Dognin	1901
Chavarriella	Chavarriella pelops	Prout	1932
Chavarriella	Chavarriella porcius	Schaus	1912
Chavarriella	Chavarriella psittacina	Prout	1910
Chavarriella	Chavarriella semiornata	Warren	1901
Chavarriella	Chavarriella sophrosyne	Prout	1932
Chavarriella	Chavarriella syncrasis	Prout	1912
Chavarriella	Chavarriella trianteris	Prout	1932
Chavarriella	Chavarriella urania	Herbulot	1988
Cheroscelis	Cheroscelis oospila	Prout	1912
Chloractis	Chloractis pulcherrima	Butler	1881
Chlorissa	Chlorissa afflictaria	Swinhoe	1904
Chlorissa	Chlorissa albifasciata	Pajni & Walia	1984
Chlorissa	Chlorissa albistrigulata	Warren	1897
Chlorissa	Chlorissa allochroma	Prout	1920
Chlorissa	Chlorissa amphitritaria	Oberthuer	1879
Chlorissa	Chlorissa anadema	Prout	1930
Chlorissa	Chlorissa annobonica	Herbulot	1958
Chlorissa	Chlorissa apheles	Prout	1933
Chlorissa	Chlorissa apographa	Prout	1930
Chlorissa	Chlorissa arcana	Yazaki	1993
Chlorissa	Chlorissa archipelago	Tautel	2016
Chlorissa	Chlorissa arkitensis	Viidalepp	1986
Chlorissa	Chlorissa articulicornis	Prout	1916
Chlorissa	Chlorissa asphaleia	Wiltshire	1966
Chlorissa	Chlorissa cloraria	Huebner	1813
Chlorissa	Chlorissa confusaria	Staudinger	1892
Chlorissa	Chlorissa decipiens	Warren	1909
Chlorissa	Chlorissa dialeuca	Prout	1930
Chlorissa	Chlorissa distinctaria	Walker	1866
Chlorissa	Chlorissa dorsicristata	Warren	1905
Chlorissa	Chlorissa gelida	Butler	1889
Chlorissa	Chlorissa hyperymna	Prout	1933
Chlorissa	Chlorissa inornata	Matsumura	1935
Chlorissa	Chlorissa malescripta	Warren	1897
Chlorissa	Chlorissa nigropunctata	Warren	1893
Chlorissa	Chlorissa obliterata	Walker	1863
Chlorissa	Chlorissa prasina	Yazaki	1995
Chlorissa	Chlorissa pretiosaria	Staudinger	1877
Chlorissa	Chlorissa prouti	Rothschild	1920
Chlorissa	Chlorissa rubripicta	Warren	1893
Chlorissa	Chlorissa ruficristata	Prout	1916
Chlorissa	Chlorissa sachalinensis	Matsumura	1925
Chlorissa	Chlorissa talvei	Viidalepp	1988
Chlorissa	Chlorissa tanyptera	Prout	1930
Chlorissa	Chlorissa unilinea	Warren	1897
Chlorissa	Chlorissa unilinearia	Leech	1897
Chlorissa	Chlorissa viridata	Linnaeus	1758
Chloristola	Chloristola murzini	Tautel	2016
Chloristola	Chloristola setosa	Holloway	1996
Chlorochlamys	Chlorochlamys appellaria	Pearsall	1911
Chlorochlamys	Chlorochlamys chloroleucaria	Guenee	1858
Chlorochlamys	Chlorochlamys phyllinaria	Zeller	1872
Chlorochlamys	Chlorochlamys triangularis	Prout	1912
Chlorochromodes	Chlorochromodes albicatena	Warren	1896
Chlorochromodes	Chlorochromodes chlorochromodes	Prout	1916
Chlorochromodes	Chlorochromodes dialitha	West	1930
Chlorochromodes	Chlorochromodes rhodocraspeda	Han, Galsworthy & Xue	2012
Chlorochromodes	Chlorochromodes tenera	Warren	1896
Chlorochromodes	Chlorochromodes tumona	Tautel	2016
Chlorocoma	Chlorocoma asemanta	Meyrick	1888
Chlorocoma	Chlorocoma assimilis	Lucas	1888
Chlorocoma	Chlorocoma cadmaria	Guenee	1858
Chlorocoma	Chlorocoma carenaria	Guenee	1858
Chlorocoma	Chlorocoma clopia	Prout	1922
Chlorocoma	Chlorocoma cyclosema	Turner	1941
Chlorocoma	Chlorocoma dichloraria	Guenee	1858
Chlorocoma	Chlorocoma didita	Walker	1861
Chlorocoma	Chlorocoma dilatata	Walker	1861
Chlorocoma	Chlorocoma eucela	Prout	1922
Chlorocoma	Chlorocoma externa	Walker	1861
Chlorocoma	Chlorocoma halochlora	Meyrick	1888
Chlorocoma	Chlorocoma ipomopsis	Lower	1892
Chlorocoma	Chlorocoma melocrossa	Meyrick	1888
Chlorocoma	Chlorocoma monocyma	Meyrick	1888
Chlorocoma	Chlorocoma neptunus	Butler	1886
Chlorocoma	Chlorocoma octoplagiata	Holloway	1979
Chlorocoma	Chlorocoma paraphylla	Lower	1902
Chlorocoma	Chlorocoma pediobates	Turner	1939
Chlorocoma	Chlorocoma periphracta	Turner	1904
Chlorocoma	Chlorocoma rhodocrossa	Turner	1906
Chlorocoma	Chlorocoma rhodoloma	Turner	1910
Chlorocoma	Chlorocoma rhodothrix	Turner	1922
Chlorocoma	Chlorocoma stereota	Meyrick	1888
Chlorocoma	Chlorocoma tachypora	Turner	1910
Chlorocoma	Chlorocoma tetraspila	Lower	1901
Chlorocoma	Chlorocoma vertumnaria	Guenee	1858
Chlorodes	Chlorodes boisduvalaria	Le Guillou	1841
Chlorodontopera	Chlorodontopera chalybeata	Moore	1872
Chlorodontopera	Chlorodontopera discospilata	Moore	1868
Chlorodontopera	Chlorodontopera mandarinata	Leech	1889
Chlorodontopera	Chlorodontopera taiwana	Wileman	1911
Chlorodrepana	Chlorodrepana aequisecta	Prout	1922
Chlorodrepana	Chlorodrepana allevata	Prout	1915
Chlorodrepana	Chlorodrepana angustimargo	Warren	1901
Chlorodrepana	Chlorodrepana cryptochroma	Prout	1913
Chlorodrepana	Chlorodrepana inaequisecta	Herbulot	1999
Chlorodrepana	Chlorodrepana madecassa	Viette	1971
Chlorodrepana	Chlorodrepana pauliani	Herbulot	1972
Chlorodrepana	Chlorodrepana rothi	Warren	1899
Chlorodrepana	Chlorodrepana sellata	Gaede	1917
Chloroglyphica	Chloroglyphica devecisi	Herbulot	1992
Chloroglyphica	Chloroglyphica glaucochrista	Prout	1916
Chloroglyphica	Chloroglyphica variegata	Butler	1889
Chloroglyphica	Chloroglyphica xeromeris	Prout	1932
Chloromianta	Chloromianta ferruginata	Warren	1896
Chloromianta	Chloromianta mianta	West	1930
Chloromma	Chloromma mimica	Warren	1896
Chloroparda	Chloroparda palliplagiata	Walker	1863
Chloropteryx	Chloropteryx acerces	Prout	1912
Chloropteryx	Chloropteryx albidata	Warren	1897
Chloropteryx	Chloropteryx anisoctena	Prout	1917
Chloropteryx	Chloropteryx chaga	Dognin	1898
Chloropteryx	Chloropteryx clemens	Warren	1905
Chloropteryx	Chloropteryx dealbata	Warren	1909
Chloropteryx	Chloropteryx diluta	Dognin	1911
Chloropteryx	Chloropteryx fontana	Prout	1933
Chloropteryx	Chloropteryx glauciptera	Hampson	1895
Chloropteryx	Chloropteryx hemithearia	Warren	1900
Chloropteryx	Chloropteryx jalapata	Dyar	1916
Chloropteryx	Chloropteryx languescens	Warren	1897
Chloropteryx	Chloropteryx lechera	Dognin	1898
Chloropteryx	Chloropteryx longipalpis	Warren	1900
Chloropteryx	Chloropteryx munda	Warren	1897
Chloropteryx	Chloropteryx nordicaria	Schaus	1901
Chloropteryx	Chloropteryx opalaria	Guenee	1858
Chloropteryx	Chloropteryx pacifica	Prout	1912
Chloropteryx	Chloropteryx pallescens	Prout	1933
Chloropteryx	Chloropteryx paularia	Moeschler	1886
Chloropteryx	Chloropteryx productaria	Herrich-Schaeffer	1855
Chloropteryx	Chloropteryx punctilinea	Dognin	1909
Chloropteryx	Chloropteryx rhodelaea	Prout	1933
Chloropteryx	Chloropteryx spumosaria	Dognin	1892
Chloropteryx	Chloropteryx stigmatica	Warren	1904
Chloropteryx	Chloropteryx subrubens	Prout	1933
Chloropteryx	Chloropteryx subrufescens	Warren	1906
Chloropteryx	Chloropteryx tepperaria	Hulst	1886
Chloropteryx	Chloropteryx viridicans	Prout	1916
Chlororithra	Chlororithra fea	Butler	1889
Chlororithra	Chlororithra missioniaria	Oberthuer	1916
Chlororithra	Chlororithra sairighatensis	Walia	2004
Chlorosea	Chlorosea banksaria	Sperry	1944
Chlorosea	Chlorosea margaretaria	Sperry	1944
Chlorosea	Chlorosea nevadaria	Packard	1873
Chlorosea	Chlorosea roseitacta	Prout	1912
Chlorosterrha	Chlorosterrha dichroma	Felder & Rogenhofer	1875
Chlorosterrha	Chlorosterrha monochroma	Prout	1912
Chlorosterrha	Chlorosterrha semialba	Swinhoe	1906
Chlorozancla	Chlorozancla falcatus	Hampson	1895
Chrysochloroma	Chrysochloroma electrica	Warren	1896
Chrysochloroma	Chrysochloroma meeki	Warren	1896
Chrysochloroma	Chrysochloroma megaloptera	Lower	1894
Collesis	Collesis fleximargo	Warren	1909
Collesis	Collesis mimica	Warren	1897
Comibaena	Comibaena albimarginata	Warren	1893
Comibaena	Comibaena amoenaria	Oberthuer	1880
Comibaena	Comibaena apicipicta	Prout	1912
Comibaena	Comibaena argentataria	Leech	1897
Comibaena	Comibaena attenuata	Warren	1896
Comibaena	Comibaena auromaculata	Han, Galsworthy & Xue	2012
Comibaena	Comibaena bajularia	Denis & Schiffermueller	1775
Comibaena	Comibaena barnsi	Prout	1930
Comibaena	Comibaena bellula	Han, Galsworthy & Xue	2012
Comibaena	Comibaena biplaga	Walker	1861
Comibaena	Comibaena birectilinea	Han, Galsworthy & Xue	2012
Comibaena	Comibaena biviaria	Hampson	1909
Comibaena	Comibaena cassidara	Guenee	1858
Comibaena	Comibaena castaneata	Warren	1906
Comibaena	Comibaena cenocraspis	Prout	1926
Comibaena	Comibaena chalybeata	Moore	1868
Comibaena	Comibaena cheramota	Meyrick	1886
Comibaena	Comibaena connata	Warren	1898
Comibaena	Comibaena coryphata	Felder & Rogenhofer	1875
Comibaena	Comibaena decora	Han, Galsworthy & Xue	2012
Comibaena	Comibaena delineata	Warren	1893
Comibaena	Comibaena diluta	Warren	1895
Comibaena	Comibaena dubernardi	Oberthuer	1916
Comibaena	Comibaena erythrospila	Yazaki	1998
Comibaena	Comibaena esmeralda	Warren	1898
Comibaena	Comibaena flavicans	Inoue	1982
Comibaena	Comibaena flavitaenia	Warren	1898
Comibaena	Comibaena fuscidorsata	Prout	1912
Comibaena	Comibaena hemictenes	Prout	1917
Comibaena	Comibaena hypolampes	Prout	1918
Comibaena	Comibaena ingrata	Wileman	1911
Comibaena	Comibaena insulana	Inoue	1986
Comibaena	Comibaena integranota	Hampson	1893
Comibaena	Comibaena latilinea	Prout	1912
Comibaena	Comibaena leucochloraria	Mabille	1880
Comibaena	Comibaena leucospilata	Walker	1863
Comibaena	Comibaena levequei	Leraut	2009
Comibaena	Comibaena longipennis	Warren	1904
Comibaena	Comibaena mariae	Lucas	1888
Comibaena	Comibaena meyricki	Prout	1933
Comibaena	Comibaena multigruma	Prout	1920
Comibaena	Comibaena nepalensis	Yazaki	2000
Comibaena	Comibaena nigromacularia	Leech	1897
Comibaena	Comibaena ornataria	Leech	1897
Comibaena	Comibaena parornataria	Han, Galsworthy & Xue	2012
Comibaena	Comibaena pictipennis	Butler	1880
Comibaena	Comibaena procumbaria	Pryer	1877
Comibaena	Comibaena pseudoneriaria	Wehrli	1926
Comibaena	Comibaena punctaria	Swinhoe	1904
Comibaena	Comibaena quadrinotata	Butler	1889
Comibaena	Comibaena rhodolopha	Prout	1915
Comibaena	Comibaena rhodonia	Prout	1913
Comibaena	Comibaena rufitornus	Prout	1916
Comibaena	Comibaena serrulata	Fletcher	1963
Comibaena	Comibaena sheni	Han, Galsworthy & Xue	2012
Comibaena	Comibaena signifera	Warren	1893
Comibaena	Comibaena striataria	Leech	1897
Comibaena	Comibaena subdelicata	Inoue	1986
Comibaena	Comibaena subprocumbaria	Oberthuer	1916
Comibaena	Comibaena swanni	Prout	1926
Comibaena	Comibaena takasago	Okano	1960
Comibaena	Comibaena tancrei	Graeser	1890
Comibaena	Comibaena tenuisaria	Graeser	1889
Comibaena	Comibaena theodori	Hausmann & Parisi	2014
Comibaena	Comibaena tibetensis	Han, Galsworthy & Xue	2012
Comibaena	Comibaena viridifimbria	Warren	1906
Comostola	Comostola boisensis	Holloway	1979
Comostola	Comostola caerulea	Warren	1893
Comostola	Comostola callista	West	1930
Comostola	Comostola cedilla	Prout	1917
Comostola	Comostola chlorargyra	Walker	1861
Comostola	Comostola christinaria	Oberthuer	1916
Comostola	Comostola citrolimbaria	Guenee	1858
Comostola	Comostola cognata	Yazaki & Wang	2003
Comostola	Comostola conchylias	Meyrick	1889
Comostola	Comostola deliciosa	Warren	1896
Comostola	Comostola desdemona	Tautel	2015
Comostola	Comostola dispansa	Walker	1861
Comostola	Comostola dyakaria	Walker	1861
Comostola	Comostola enodata	Inoue	1986
Comostola	Comostola francki	Prout	1934
Comostola	Comostola haplophanes	Turner	1910
Comostola	Comostola hauensteini	Smetacek	2004
Comostola	Comostola hypotyphla	Prout	1917
Comostola	Comostola inops	Prout	1912
Comostola	Comostola inouei	Holloway	1997
Comostola	Comostola iodioides	Lucas	1891
Comostola	Comostola laesaria	Walker	1861
Comostola	Comostola leucomerata	Walker	1866
Comostola	Comostola leucosticta	Yazaki	1993
Comostola	Comostola maculata	Moore	1868
Comostola	Comostola meritaria	Walker	1861
Comostola	Comostola minutata	Druce	1889
Comostola	Comostola multimaculata	Pajni & Walia	1984
Comostola	Comostola mundata	Warren	1896
Comostola	Comostola nereidaria	Snellen	1881
Comostola	Comostola ocellulata	Prout	1920
Comostola	Comostola orestias	Prout	1934
Comostola	Comostola ovifera	Warren	1893
Comostola	Comostola prasochroa	Turner	1931
Comostola	Comostola pyrrhogona	Walker	1866
Comostola	Comostola quantula	Swinhoe	1886
Comostola	Comostola rhodometopa	Prout	1913
Comostola	Comostola rhodoselas	Prout	1928
Comostola	Comostola romblonensis	Tautel & Barrion-Dupo	2017
Comostola	Comostola rubripunctata	Warren	1909
Comostola	Comostola ruficeps	Warren	1906
Comostola	Comostola rufimargo	Warren	1906
Comostola	Comostola satoi	Inoue	1986
Comostola	Comostola simplex	Warren	1899
Comostola	Comostola stueningi	Tautel & Barrion-Dupo	2017
Comostola	Comostola subtiliaria	Bremer	1864
Comostola	Comostola thalassias	Holloway	1979
Comostola	Comostola turgescens	Prout	1917
Comostola	Comostola virago	Prout	1926
Comostola	Comostola viridula	Warren	1903
Comostolopsis	Comostolopsis apicata	Warren	1898
Comostolopsis	Comostolopsis atricosta	Herbulot	1992
Comostolopsis	Comostolopsis capensis	Warren	1899
Comostolopsis	Comostolopsis coerulea	Warren	1902
Comostolopsis	Comostolopsis convalescens	Herbulot	1981
Comostolopsis	Comostolopsis fluorita	Prout	1927
Comostolopsis	Comostolopsis germana	Prout	1916
Comostolopsis	Comostolopsis glos	Fletcher	1978
Comostolopsis	Comostolopsis intensa	Prout	1915
Comostolopsis	Comostolopsis leuconeura	Prout	1930
Comostolopsis	Comostolopsis marginata	Warren	1899
Comostolopsis	Comostolopsis regina	Thierry-Mieg	1915
Comostolopsis	Comostolopsis rubristicta	Warren	1899
Comostolopsis	Comostolopsis rufocellata	Mabille	1900
Comostolopsis	Comostolopsis rufostellata	Mabille	1900
Comostolopsis	Comostolopsis simplex	Warren	1902
Comostolopsis	Comostolopsis sladeni	Prout	1915
Comostolopsis	Comostolopsis stillata	Felder & Rogenhofer	1875
Comostolopsis	Comostolopsis subsimplex	Prout	1913
Comostolopsis	Comostolopsis tmematica	Prout	1934
Comostolopsis	Comostolopsis viridellaria	Mabille	1898
Conchyliodes	Conchyliodes distelitis	Prout	1930
Cosmogonia	Cosmogonia decorata	Warren	1896
Crypsiphona	Crypsiphona amaura	Meyrick	1888
Crypsiphona	Crypsiphona melanosema	Meyrick	1888
Crypsiphona	Crypsiphona ocultaria	Donovan	1805
Crypsiphona	Crypsiphona tasmanica	Õunap & Viidalepp	2009
Ctenoberta	Ctenoberta abanga	Prout	1915
Ctenoberta	Ctenoberta dubia	Warren	1899
Ctenothea	Ctenothea ornata	Warren	1896
Culpinia	Culpinia diffusa	Walker	1861
Culpinia	Culpinia prouti	Thierry-Mieg	1913
Cusuma	Cusuma flavifusa	Hampson	1893
Cusuma	Cusuma vilis	Walker	1854
Cyclothea	Cyclothea catathymia	Prout	1938
Cyclothea	Cyclothea disjuncta	Walker	1861
Cyclothea	Cyclothea exaereta	West	1930
Cymatoplex	Cymatoplex halcyone	Meyrick	1889
Cymatoplex	Cymatoplex hypolichna	Turner	1910
Cymatoplex	Cymatoplex subpellucida	Aurivillius	1920
Cyneoterpna	Cyneoterpna alpina	Goldfinch	1929
Cyneoterpna	Cyneoterpna wilsoni	Felder & Rogenhofer	1875
Dargeia	Dargeia micheleae	Herbulot	1977
Dichorda	Dichorda consequaria	Edwards	1884
Dichorda	Dichorda illustraria	Hulst	1886
Dichorda	Dichorda iridaria	Guenee	1858
Dichorda	Dichorda iris	Butler	1881
Dichorda	Dichorda obliquata	Warren	1904
Dichorda	Dichorda porphyropis	Prout	1925
Dichorda	Dichorda rectaria	Grote	1877
Dichorda	Dichorda rhodocephala	Prout	1916
Dichorda	Dichorda uniformis	Warren	1909
Dichordophora	Dichordophora aplagaria	Dyar	1910
Dichordophora	Dichordophora phoenix	Prout	1912
Dichroma	Dichroma equestralis	Duncan & Westwood	1841
Dindica	Dindica alaopis	Prout	1932
Dindica	Dindica discordia	Inoue	1990
Dindica	Dindica glaucescens	Inoue	1990
Dindica	Dindica hepatica	Inoue	1990
Dindica	Dindica kishidai	Inoue	1986
Dindica	Dindica limatula	Inoue	1990
Dindica	Dindica marginata	Warren	1894
Dindica	Dindica olivacea	Inoue	1990
Dindica	Dindica owadai	Inoue	1990
Dindica	Dindica pallens	Inoue	1990
Dindica	Dindica para	Swinhoe	1891
Dindica	Dindica polyphaenaria	Guenee	1858
Dindica	Dindica purpurata	Bastelberger	1911
Dindica	Dindica semipallens	Inoue	1990
Dindica	Dindica subrosea	Warren	1893
Dindica	Dindica subvirens	Yazaki & Wang	2004
Dindica	Dindica taiwana	Wileman	1914
Dindica	Dindica tienmuensis	Chu	1981
Dindica	Dindica virescens	Butler	1878
Dindica	Dindica wilemani	Prout	1927
Dindica	Dindica wytsmani	Prout	1927
Dindicodes	Dindicodes albodavidaria	Xue	1992
Dindicodes	Dindicodes apicalis	Moore	1888
Dindicodes	Dindicodes crocina	Butler	1880
Dindicodes	Dindicodes davidaria	Poujade	1895
Dindicodes	Dindicodes euclidiaria	Oberthuer	1913
Dindicodes	Dindicodes harutai	Yazaki	1992
Dindicodes	Dindicodes leopardinata	Moore	1868
Dindicodes	Dindicodes moelleri	Warren	1893
Dioscore	Dioscore ancyla	Prout	1924
Dioscore	Dioscore bicolor	Warren	1896
Dioscore	Dioscore fulgurata	Warren	1897
Dioscore	Dioscore homoeotes	Prout	1911
Dioscore	Dioscore kirke	Lindt, Lennuk & Viidalepp	2017
Dioscore	Dioscore melanomma	Warren	1907
Dioscore	Dioscore nereis	Warren	1912
Dioscore	Dioscore punctifimbria	Warren	1903
Dioscore	Dioscore thalassias	Warren	1903
Dioscore	Dioscore vilu	Lindt, Lennuk & Viidalepp	2017
Doloma	Doloma leucocephala	Prout	1922
Dolosis	Dolosis illacerata	Prout	1912
Dooabia	Dooabia alia	Yazaki	1997
Dooabia	Dooabia ambigua	Yazaki	1986
Dooabia	Dooabia argomma	Prout	1932
Dooabia	Dooabia borealis	Yazaki	1997
Dooabia	Dooabia bruneiconcha	Holloway	1996
Dooabia	Dooabia lunifera	Moore	1888
Dooabia	Dooabia myopa	Prout	1932
Dooabia	Dooabia owadai	Yazaki	1986
Dooabia	Dooabia plana	Prout	1916
Dooabia	Dooabia puncticostata	Prout	1923
Dooabia	Dooabia tanakai	Yazaki	1997
Dooabia	Dooabia viridata	Moore	1868
Dryochlora	Dryochlora cinctuta	Saalmueller	1891
Dryochlora	Dryochlora ophthalmicata	Moore	1868
Dyscheilia	Dyscheilia inornata	Dognin	1911
Dyschlorodes	Dyschlorodes bicolor	Viette	1971
Dyschlorodes	Dyschlorodes hepatias	Herbulot	1966
Dyschloropsis	Dyschloropsis impararia	Guenee	1858
Dysdamartia	Dysdamartia quaesita	Prout	1913
Dysphania	Dysphania alloides	Prout	1916
Dysphania	Dysphania andamana	Moore	1877
Dysphania	Dysphania andersonii	Moore	1886
Dysphania	Dysphania auroguttata	Warren	1902
Dysphania	Dysphania azurea	Bastelberger	1904
Dysphania	Dysphania bivexillata	Prout	1912
Dysphania	Dysphania cancellata	Bastelberger	1904
Dysphania	Dysphania centralis	Rothschild	1901
Dysphania	Dysphania contraria	Walker	1865
Dysphania	Dysphania cuprina	Felder	1874
Dysphania	Dysphania cyane	Cramer	1780
Dysphania	Dysphania deflavata	Warren	1904
Dysphania	Dysphania discalis	Walker	1854
Dysphania	Dysphania endoleuca	Prout	1917
Dysphania	Dysphania flavidiscalis	Warren	1895
Dysphania	Dysphania glaucescens	Walker	1862
Dysphania	Dysphania goramensis	Bastelberger	1905
Dysphania	Dysphania hyperedys	Prout	1916
Dysphania	Dysphania imperialis	Warren	1902
Dysphania	Dysphania interrupta	Bastelberger	1905
Dysphania	Dysphania jessica	Swinhoe	1908
Dysphania	Dysphania latiplaga	Warren	1902
Dysphania	Dysphania malayanus	Guerin-Meneville	1843
Dysphania	Dysphania malayaria	Guenee	1858
Dysphania	Dysphania melleata	Warren	1902
Dysphania	Dysphania militaris	Linnaeus	1758
Dysphania	Dysphania minervaria	Guenee	1858
Dysphania	Dysphania nelera	Swinhoe	1891
Dysphania	Dysphania numana	Cramer	1779
Dysphania	Dysphania palestraria	Guenee	1858
Dysphania	Dysphania palmyra	Stoll	1790
Dysphania	Dysphania patula	Walker	1865
Dysphania	Dysphania percota	Swinhoe	1891
Dysphania	Dysphania pilosa	Butler	1887
Dysphania	Dysphania plena	Walker	1856
Dysphania	Dysphania poeyii	Guerin-Meneville	1838
Dysphania	Dysphania porphyroides	Prout	1917
Dysphania	Dysphania prunicolor	Moore	1879
Dysphania	Dysphania sagana	Druce	1883
Dysphania	Dysphania snelleni	Pagenstecher	1886
Dysphania	Dysphania subrepleta	Walker	1854
Dysphania	Dysphania tentans	Walker	1865
Dysphania	Dysphania transducta	Walker	1862
Dysphania	Dysphania translucida	Montrouzier	1856
Dysphania	Dysphania tyrianthina	Butler	1882
Ecchloropsis	Ecchloropsis xenophyes	Prout	1938
Epichrysodes	Epichrysodes tienmuensis	Han & Stuening	2007
Epigelasma	Epigelasma alba	Viette	1970
Epigelasma	Epigelasma befasy	Viette	1981
Epigelasma	Epigelasma corrupta	Herbulot	1954
Epigelasma	Epigelasma crenifera	Herbulot	1970
Epigelasma	Epigelasma disjuncta	Herbulot	1972
Epigelasma	Epigelasma frigida	Herbulot	1972
Epigelasma	Epigelasma herbuloti	Viette	1980
Epigelasma	Epigelasma hispida	Herbulot	1972
Epigelasma	Epigelasma holochroa	Herbulot	1972
Epigelasma	Epigelasma lutea	Viette	1970
Epigelasma	Epigelasma meloui	Prout	1930
Epigelasma	Epigelasma nobilis	Herbulot	1954
Epigelasma	Epigelasma occidentalis	Herbulot	1972
Epigelasma	Epigelasma olsoufieffi	Herbulot	1972
Epigelasma	Epigelasma perineti	Herbulot	1972
Epigelasma	Epigelasma praenuntia	Herbulot	1972
Epigelasma	Epigelasma radiata	Herbulot	1972
Epigelasma	Epigelasma rhodostigma	Herbulot	1954
Epigelasma	Epigelasma rufifrons	Herbulot	1972
Epigelasma	Epigelasma simplaria	Herbulot	1972
Epigelasma	Epigelasma triplicifascia	Prout	1912
Epigelasma	Epigelasma tulear	Herbulot	1972
Epigelasma	Epigelasma viridibasis	Herbulot	1972
Epipristis	Epipristis minimaria	Guenee	1858
Epipristis	Epipristis nelearia	Guenee	1858
Epipristis	Epipristis oxycyma	Meyrick	1888
Epipristis	Epipristis oxyodonta	Prout	1934
Epipristis	Epipristis pullusa	Han & Xue	2009
Epipristis	Epipristis roseus	Expósito & Han	2009
Epipristis	Epipristis rufilunata	Warren	1903
Epipristis	Epipristis storthophora	Prout	1937
Epipristis	Epipristis transiens	Sterneck	1927
Epipristis	Epipristis truncataria	Walker	1861
Episothalma	Episothalma cognataria	Swinhoe	1903
Episothalma	Episothalma cuspidata	Xue & Wang	2009
Episothalma	Episothalma irrobustaria	Xue & Wang	2009
Episothalma	Episothalma robustaria	Guenee	1858
Eretmopus	Eretmopus ampla	Warren	1904
Eretmopus	Eretmopus anadyomene	Townsend	1952
Eretmopus	Eretmopus discissa	Walker	1861
Eretmopus	Eretmopus marinaria	Guenee	1858
Eualloea	Eualloea subbifasciata	Warren	1909
Eucrostes	Eucrostes astigmatica	Prout	1916
Eucrostes	Eucrostes beatificata	Walker	1863
Eucrostes	Eucrostes disparata	Walker	1861
Eucrostes	Eucrostes dominicaria	Guenee	1858
Eucrostes	Eucrostes euryxantha	Prout	1925
Eucrostes	Eucrostes indigenata	Villers	1789
Eucrostes	Eucrostes pygmaea	Rebel	1907
Eucrostes	Eucrostes rhodophthalma	Prout	1912
Eucrostes	Eucrostes rufociliaria	Herrich-Schaeffer	1855
Eucrostes	Eucrostes solivaga	Herbulot	1972
Eucyclodes	Eucyclodes absona	Warren	1896
Eucyclodes	Eucyclodes adornata	Prout	1933
Eucyclodes	Eucyclodes albiceps	Felder & Rogenhofer	1875
Eucyclodes	Eucyclodes albifimbria	Warren	1903
Eucyclodes	Eucyclodes albifinita	Prout	1913
Eucyclodes	Eucyclodes albifusa	Warren	1906
Eucyclodes	Eucyclodes albiguttata	Warren	1912
Eucyclodes	Eucyclodes albilauta	Warren	1897
Eucyclodes	Eucyclodes albinata	Prout	1933
Eucyclodes	Eucyclodes albiradiata	Warren	1893
Eucyclodes	Eucyclodes albisparsa	Walker	1861
Eucyclodes	Eucyclodes albotermina	Inoue	1978
Eucyclodes	Eucyclodes alboviridis	Moore	1872
Eucyclodes	Eucyclodes aphrias	Meyrick	1889
Eucyclodes	Eucyclodes aphrodite	Prout	1933
Eucyclodes	Eucyclodes augustaria	Oberthuer	1916
Eucyclodes	Eucyclodes aureofulva	Warren	1897
Eucyclodes	Eucyclodes beatrix	Prout	1913
Eucyclodes	Eucyclodes benguetensis	Prout	1933
Eucyclodes	Eucyclodes bicolor	Rothschild	1915
Eucyclodes	Eucyclodes bifuscata	Prout	1913
Eucyclodes	Eucyclodes buprestaria	Guenee	1858
Eucyclodes	Eucyclodes caledonica	Thierry-Mieg	1915
Eucyclodes	Eucyclodes callisticta	Turner	1904
Eucyclodes	Eucyclodes charma	Prout	1917
Eucyclodes	Eucyclodes commaculata	Warren	1906
Eucyclodes	Eucyclodes concinnata	Pagenstecher	1888
Eucyclodes	Eucyclodes decorata	Warren	1906
Eucyclodes	Eucyclodes delectabilis	Prout	1913
Eucyclodes	Eucyclodes desolata	Warren	1907
Eucyclodes	Eucyclodes diazeuxis	Prout	1911
Eucyclodes	Eucyclodes difficta	Walker	1861
Eucyclodes	Eucyclodes discata	Warren	1897
Eucyclodes	Eucyclodes discipennata	Walker	1861
Eucyclodes	Eucyclodes divapala	Walker	1861
Eucyclodes	Eucyclodes diversifimbria	Prout	1922
Eucyclodes	Eucyclodes ediehli	Holloway & Sommerer	1984
Eucyclodes	Eucyclodes eranna	Prout	1913
Eucyclodes	Eucyclodes erotyla	Turner	1910
Eucyclodes	Eucyclodes erymnodes	Turner	1910
Eucyclodes	Eucyclodes extravagans	Prout	1924
Eucyclodes	Eucyclodes fascinans	Lucas	1894
Eucyclodes	Eucyclodes flavilinea	Warren	1906
Eucyclodes	Eucyclodes fragmentata	Warren	1907
Eucyclodes	Eucyclodes gavissima	Walker	1861
Eucyclodes	Eucyclodes goniota	Lower	1894
Eucyclodes	Eucyclodes gracililinea	Warren	1907
Eucyclodes	Eucyclodes griseonotata	Warren	1906
Eucyclodes	Eucyclodes hiyasata	Tautel	2016
Eucyclodes	Eucyclodes infracta	Wileman	1911
Eucyclodes	Eucyclodes insolita	Han & Zhang	2019
Eucyclodes	Eucyclodes insperata	Walker	1861
Eucyclodes	Eucyclodes ionias	Prout	1933
Eucyclodes	Eucyclodes iridescens	Warren	1906
Eucyclodes	Eucyclodes isogamia	Prout	1913
Eucyclodes	Eucyclodes lalashana	Inoue	1986
Eucyclodes	Eucyclodes lenis	Prout	1913
Eucyclodes	Eucyclodes lepta	West	1930
Eucyclodes	Eucyclodes leptocosma	Prout	1933
Eucyclodes	Eucyclodes lithocrossa	Meyrick	1889
Eucyclodes	Eucyclodes longidentata	Prout	1913
Eucyclodes	Eucyclodes metaspila	Walker	1861
Eucyclodes	Eucyclodes mimicaria	Prout	1913
Eucyclodes	Eucyclodes monbeigaria	Oberthuer	1916
Eucyclodes	Eucyclodes muscosa	Warren	1897
Eucyclodes	Eucyclodes nigrimaculata	Warren	1897
Eucyclodes	Eucyclodes omeica	Chu	1981
Eucyclodes	Eucyclodes orbimaculata	Warren	1907
Eucyclodes	Eucyclodes pagenstecheri	Semper	1902
Eucyclodes	Eucyclodes pastor	Butler	1880
Eucyclodes	Eucyclodes picturata	Hampson	1903
Eucyclodes	Eucyclodes pieroides	Walker	1861
Eucyclodes	Eucyclodes polyglena	Prout	1924
Eucyclodes	Eucyclodes polyleucotes	Prout	1911
Eucyclodes	Eucyclodes pulchella	Warren	1899
Eucyclodes	Eucyclodes rufimargo	Warren	1897
Eucyclodes	Eucyclodes rufipunctata	Warren	1903
Eucyclodes	Eucyclodes sanguilineata	Moore	1868
Eucyclodes	Eucyclodes semialba	Walker	1861
Eucyclodes	Eucyclodes sexmaculata	Warren	1907
Eucyclodes	Eucyclodes speciosa	Lucas	1890
Eucyclodes	Eucyclodes stellata	Warren	1907
Eucyclodes	Eucyclodes stellifera	Prout	1913
Eucyclodes	Eucyclodes subfasciata	Warren	1909
Eucyclodes	Eucyclodes subliturata	Warren	1899
Eucyclodes	Eucyclodes subnigrata	Warren	1907
Eucyclodes	Eucyclodes subvenusta	Warren	1899
Eucyclodes	Eucyclodes taminata	Prout	1913
Eucyclodes	Eucyclodes textilis	Butler	1880
Eucyclodes	Eucyclodes textiloides	Holloway	1996
Eucyclodes	Eucyclodes valescens	Prout	1931
Eucyclodes	Eucyclodes veniplaga	Warren	1907
Eucyclodes	Eucyclodes viridissima	Warren	1906
Eucyclodes	Eucyclodes viridistriga	Warren	1912
Eueana	Eueana niveociliaria	Herrich-Schaeffer	1870
Eueana	Eueana simplaria	Herbulot	1986
Euloxia	Euloxia argocnemis	Meyrick	1888
Euloxia	Euloxia beryllina	Meyrick	1888
Euloxia	Euloxia fugitivaria	Guenee	1858
Euloxia	Euloxia hypsithrona	Meyrick	1888
Euloxia	Euloxia isadelpha	Turner	1910
Euloxia	Euloxia leucochorda	Meyrick	1888
Euloxia	Euloxia meandraria	Guenee	1858
Euloxia	Euloxia meracula	Turner	1942
Euloxia	Euloxia ochthaula	Meyrick	1888
Euloxia	Euloxia pyropa	Meyrick	1888
Euproutia	Euproutia aggravaria	Guenee	1858
Euproutia	Euproutia rufomarginata	Pagenstecher	1893
Euproutia	Euproutia vernicoma	Prout	1913
Euxena	Euxena albiguttata	Warren	1894
Gelasmodes	Gelasmodes fasciata	Warren	1899
Gelasmodes	Gelasmodes malagasy	Viette	1978
Geometra	Geometra albovenaria	Bremer	1864
Geometra	Geometra dieckmanni	Graeser	1889
Geometra	Geometra euryagyia	Prout	1922
Geometra	Geometra flavifrontaria	Guenee	1858
Geometra	Geometra glaucaria	Menetries	1859
Geometra	Geometra neovalida	Han, Galsworthy & Xue	2009
Geometra	Geometra papilionaria	Linnaeus	1758
Geometra	Geometra purissima	Wiltshire	1966
Geometra	Geometra rana	Oberthuer	1916
Geometra	Geometra sigaria	Oberthuer	1916
Geometra	Geometra sponsaria	Bremer	1864
Geometra	Geometra symaria	Oberthuer	1916
Geometra	Geometra ussuriensis	Sauber	1915
Geometra	Geometra valida	Felder & Rogenhofer	1875
Gigantothea	Gigantothea flavimargo	Prout	1913
Gigantothea	Gigantothea gigas	Warren	1903
Gigantothea	Gigantothea minor	Warren	1906
Gnathosocia	Gnathosocia eucrines	Prout	1916
Gnophosema	Gnophosema isometra	Warren	1888
Gnophosema	Gnophosema leucites	Wiltshire	1980
Gnophosema	Gnophosema palumba	Brandt	1938
Gonochlora	Gonochlora minutaria	Swinhoe	1904
Haruchlora	Haruchlora maesi	Viidalepp & Lindt	2014
Helicopage	Helicopage brevipalpis	Herbulot	1992
Helicopage	Helicopage hirundinalis	Warren	1896
Heliomystis	Heliomystis electrica	Meyrick	1888
Heliothea	Heliothea discoidaria	Boisduval	1840
Heliothea	Heliothea iliensis	Alpheraky	1883
Hemichloreis	Hemichloreis exoterica	Meyrick	1888
Hemidromodes	Hemidromodes kossnerae	Hausmann	1996
Hemidromodes	Hemidromodes robusta	Prout	1913
Hemidromodes	Hemidromodes sabulifera	Prout	1922
Hemidromodes	Hemidromodes unicolorata	Hausmann	1996
Hemistola	Hemistola alboneura	Fletcher	1961
Hemistola	Hemistola antigone	Prout	1917
Hemistola	Hemistola arcilinea	Han & Xue	2009
Hemistola	Hemistola asymmetra	Han & Xue	2009
Hemistola	Hemistola chrysoprasaria	Esper	1795
Hemistola	Hemistola cinctigutta	Prout	1935
Hemistola	Hemistola detracta	Walker	1861
Hemistola	Hemistola dijuncta	Walker	1861
Hemistola	Hemistola directa	Wiltshire	1966
Hemistola	Hemistola efformata	Warren	1893
Hemistola	Hemistola ereuthopeza	Prout	1925
Hemistola	Hemistola euethes	Prout	1934
Hemistola	Hemistola flavicosta	Inoue	1982
Hemistola	Hemistola flavifimbria	Han & Xue	2009
Hemistola	Hemistola flavitincta	Warren	1897
Hemistola	Hemistola fletcheri	Prout	1934
Hemistola	Hemistola fui	Chang & Wu	2013
Hemistola	Hemistola fuscimargo	Prout	1916
Hemistola	Hemistola glauca	Han & Xue	2009
Hemistola	Hemistola grandis	Yazaki	1993
Hemistola	Hemistola hanae	Wu	2019
Hemistola	Hemistola hypnopoea	Prout	1926
Hemistola	Hemistola incommoda	Prout	1912
Hemistola	Hemistola inconcinnaria	Leech	1897
Hemistola	Hemistola isommata	Prout	1935
Hemistola	Hemistola kezukai	Inoue	1978
Hemistola	Hemistola liliana	Swinhoe	1892
Hemistola	Hemistola loxiaria	Guenee	1858
Hemistola	Hemistola malachitaria	Prout	1917
Hemistola	Hemistola monotona	Inoue	1983
Hemistola	Hemistola nemoriata	Staudinger	1897
Hemistola	Hemistola orbiculosa	Inoue	1978
Hemistola	Hemistola orbiculosoides	Han & Xue	2009
Hemistola	Hemistola ornata	Yazaki	1994
Hemistola	Hemistola parallelaria	Leech	1897
Hemistola	Hemistola periphanes	Prout	1935
Hemistola	Hemistola piceacola	Chang & Wu	2013
Hemistola	Hemistola rectilinea	Warren	1896
Hemistola	Hemistola rubricosta	Prout	1916
Hemistola	Hemistola rubrimargo	Warren	1893
Hemistola	Hemistola semialbida	Prout	1912
Hemistola	Hemistola siciliana	Prout	1935
Hemistola	Hemistola simplex	Warren	1899
Hemistola	Hemistola stathima	Prout	1938
Hemistola	Hemistola stueningi	Han & Xue	2009
Hemistola	Hemistola taiwanensis	Chang & Wu	2013
Hemistola	Hemistola tenuilinea	Alpheraky	1897
Hemistola	Hemistola unicolor	Thierry-Mieg	1915
Hemistola	Hemistola veneta	Butler	1879
Hemistola	Hemistola viridimargo	Han & Xue	2009
Hemistola	Hemistola zimmermanni	Hedemann	1879
Hemithea	Hemithea acaudata	Holloway	1979
Hemithea	Hemithea aestivaria	Huebner	1789
Hemithea	Hemithea antigrapha	Prout	1917
Hemithea	Hemithea aquamarina	Hampson	1895
Hemithea	Hemithea beethoveni	Inoue	1942
Hemithea	Hemithea doddi	Prout	1933
Hemithea	Hemithea dorsiflavata	Prout	1922
Hemithea	Hemithea evanescens	Inoue	1992
Hemithea	Hemithea himachalensis	Walia	2000
Hemithea	Hemithea insularia	Guenee	1858
Hemithea	Hemithea krakenaria	Holloway	1996
Hemithea	Hemithea marina	Butler	1878
Hemithea	Hemithea melalopha	Prout	1931
Hemithea	Hemithea neptunaria	Holloway	1996
Hemithea	Hemithea nigriparmata	Prout	1935
Hemithea	Hemithea notospila	Prout	1917
Hemithea	Hemithea obscurata	Warren	1896
Hemithea	Hemithea ochrolauta	Warren	1894
Hemithea	Hemithea pallidimunda	Inoue	1986
Hemithea	Hemithea pellucidula	Turner	1906
Hemithea	Hemithea perfida	Prout	1935
Hemithea	Hemithea poseidonaria	Holloway	1996
Hemithea	Hemithea punctifimbria	Warren	1896
Hemithea	Hemithea quadripunctata	Warren	1896
Hemithea	Hemithea sequestrata	Prout	1917
Hemithea	Hemithea stictochila	Prout	1935
Hemithea	Hemithea strigigera	Wallengren	1860
Hemithea	Hemithea subaurata	Warren	1899
Hemithea	Hemithea subflavida	Warren	1896
Hemithea	Hemithea tritonaria	Walker	1863
Hemithea	Hemithea undifera	Walker	1861
Hemithea	Hemithea vesta	Prout	1935
Hemithea	Hemithea wuka	Pagenstecher	1886
Herochroma	Herochroma aeruginosa	Inoue	1999
Herochroma	Herochroma aethalia	Prout	1927
Herochroma	Herochroma baba	Swinhoe	1893
Herochroma	Herochroma baibarana	Matsumura	1931
Herochroma	Herochroma clariscripta	Holloway	1996
Herochroma	Herochroma crassipunctata	Alpheraky	1888
Herochroma	Herochroma cristata	Warren	1894
Herochroma	Herochroma curvata	Han & Xue	2003
Herochroma	Herochroma elaearia	Hampson	1903
Herochroma	Herochroma flavibasalis	Warren	1894
Herochroma	Herochroma hemiticheres	Prout	1935
Herochroma	Herochroma holelaica	Prout	1935
Herochroma	Herochroma mansfieldi	Prout	1939
Herochroma	Herochroma nigrescentipalpis	Prout	1916
Herochroma	Herochroma ochreipicta	Swinhoe	1905
Herochroma	Herochroma pallensia	Han & Xue	2003
Herochroma	Herochroma perspicillata	Han & Xue	2003
Herochroma	Herochroma pseudocristata	Inoue	1999
Herochroma	Herochroma rosulata	Han & Xue	2003
Herochroma	Herochroma scoblei	Inoue	1992
Herochroma	Herochroma serrativalva	Holloway	1982
Herochroma	Herochroma sinapiaria	Poujade	1895
Herochroma	Herochroma subspoliata	Prout	1916
Herochroma	Herochroma subtepens	Walker	1860
Herochroma	Herochroma subviridaria	Yazaki	1994
Herochroma	Herochroma supraviridaria	Inoue	1999
Herochroma	Herochroma urapteraria	Walker	1860
Herochroma	Herochroma usneata	Felder & Rogenhofer	1875
Herochroma	Herochroma viridaria	Moore	1868
Herochroma	Herochroma xuthopletes	Prout	1934
Herochroma	Herochroma yazakii	Inoue	1999
Heteresthes	Heteresthes subaureata	Warren	1902
Heterocrita	Heterocrita bidentata	Bethune-Baker	1913
Heteroculpinia	Heteroculpinia pasargades	Brandt	1938
Heteroculpinia	Heteroculpinia prouti	Brandt	1938
Heterorachis	Heterorachis abdita	Herbulot	1954
Heterorachis	Heterorachis acuta	Herbulot	1954
Heterorachis	Heterorachis amplior	Herbulot	1954
Heterorachis	Heterorachis asyllaria	Swinhoe	1904
Heterorachis	Heterorachis carpenteri	Prout	1915
Heterorachis	Heterorachis conradti	Prout	1938
Heterorachis	Heterorachis defossa	Herbulot	1954
Heterorachis	Heterorachis despoliata	Prout	1916
Heterorachis	Heterorachis devocata	Walker	1861
Heterorachis	Heterorachis diaphana	Warren	1899
Heterorachis	Heterorachis dichorda	Prout	1915
Heterorachis	Heterorachis diphrontis	Prout	1922
Heterorachis	Heterorachis disconotata	Prout	1916
Heterorachis	Heterorachis extrema	Herbulot	1996
Heterorachis	Heterorachis fulcrata	Herbulot	1996
Heterorachis	Heterorachis furcata	Herbulot	1965
Heterorachis	Heterorachis fuscoterminata	Prout	1915
Heterorachis	Heterorachis gloriola	Thierry-Mieg	1915
Heterorachis	Heterorachis haploa	Prout	1912
Heterorachis	Heterorachis harpifera	Herbulot	1954
Heterorachis	Heterorachis idmon	Fawcett	1916
Heterorachis	Heterorachis insolens	Prout	1917
Heterorachis	Heterorachis insueta	Prout	1922
Heterorachis	Heterorachis lunatimargo	Prout	1911
Heterorachis	Heterorachis malachitica	Saalmueller	1880
Heterorachis	Heterorachis melanophragma	Prout	1918
Heterorachis	Heterorachis perviridis	Prout	1912
Heterorachis	Heterorachis platti	Janse	1935
Heterorachis	Heterorachis prouti	Bethune-Baker	1913
Heterorachis	Heterorachis reducta	Herbulot	1954
Heterorachis	Heterorachis roseifimbria	Prout	1930
Heterorachis	Heterorachis simplicissima	Prout	1912
Heterorachis	Heterorachis soaindrana	Herbulot	1972
Heterorachis	Heterorachis suarezi	Herbulot	1965
Heterorachis	Heterorachis tanala	Herbulot	1965
Heterorachis	Heterorachis tornata	Prout	1922
Heterorachis	Heterorachis trita	Prout	1922
Heterorachis	Heterorachis tsara	Viette	1971
Heterorachis	Heterorachis turlini	Herbulot	1977
Heterorachis	Heterorachis ultramarina	Herbulot	1968
Heterorachis	Heterorachis viettei	Herbulot	1954
Hierochthonia	Hierochthonia alexandraria	Prout	1912
Hierochthonia	Hierochthonia debonii	Krueger	1939
Hierochthonia	Hierochthonia featheri	Prout	1916
Hierochthonia	Hierochthonia migrata	Prout	1930
Hierochthonia	Hierochthonia pulverata	Warren	1901
Hierochthonia	Hierochthonia semitaria	Puengeler	1902
Holoterpna	Holoterpna diagrapharia	Puengeler	1900
Holoterpna	Holoterpna errata	Prout	1922
Holoterpna	Holoterpna pruinosata	Staudinger	1898
Hyalinometra	Hyalinometra lemairei	Herbulot	1972
Hyalochlora	Hyalochlora antolodoxa	Prout	1932
Hyalochlora	Hyalochlora nadia	Herbulot	1976
Hyalochlora	Hyalochlora splendens	Druce	1898
Hydata	Hydata alada	Dognin	1898
Hydata	Hydata apicata	Schaus	1901
Hydata	Hydata aurata	Dognin	1910
Hydata	Hydata benepicta	Warren	1909
Hydata	Hydata brunneopicta	Warren	1907
Hydata	Hydata busa	Druce	1892
Hydata	Hydata completa	Dognin	1912
Hydata	Hydata diaphana	Warren	1904
Hydata	Hydata digma	Dognin	1923
Hydata	Hydata elegans	Bastelberger	1911
Hydata	Hydata exsignata	Dognin	1914
Hydata	Hydata felderi	Schaus	1901
Hydata	Hydata ignita	Prout	1917
Hydata	Hydata insatisfacta	Herbulot	1988
Hydata	Hydata latifasciata	Warren	1907
Hydata	Hydata metaloba	Prout	1933
Hydata	Hydata notula	Dognin	1923
Hydata	Hydata opella	Dognin	1923
Hydata	Hydata oxytona	Prout	1933
Hydata	Hydata pellucidaria	Dognin	1892
Hydata	Hydata popayanaria	Dognin	1901
Hydata	Hydata povera	Schaus	1901
Hydata	Hydata projiciens	Prout	1910
Hydata	Hydata propinqua	Prout	1910
Hydata	Hydata radiata	Warren	1909
Hydata	Hydata satisfacta	Walker	1861
Hydata	Hydata scripturata	Warren	1909
Hydata	Hydata stigmatica	Warren	1904
Hydata	Hydata subfenestraria	Walker	1863
Hydata	Hydata subpartita	Dognin	1916
Hydata	Hydata translucidaria	Herrich-Schaeffer	1855
Hydata	Hydata vitrearia	Schaus	1901
Hydatopsis	Hydatopsis jaspidaria	Herbulot	1968
Hyphalia	Hyphalia phylira	Cramer	1777
Hypobapta	Hypobapta barnardi	Goldfinch	1929
Hypobapta	Hypobapta diffundens	Lucas	1891
Hypobapta	Hypobapta percomptaria	Guenee	1858
Hypobapta	Hypobapta tachyhalotaria	Hausmann & Sommerer	2009
Hypobapta	Hypobapta xenomorpha	Lower	1915
Hypocoela	Hypocoela abstrusa	Herbulot	1956
Hypocoela	Hypocoela amplipennis	Herbulot	1986
Hypocoela	Hypocoela angularis	Herbulot	1956
Hypocoela	Hypocoela camillae	Herbulot	1996
Hypocoela	Hypocoela drepana	Prout	1925
Hypocoela	Hypocoela dubiefi	Viette	1979
Hypocoela	Hypocoela fasciata	Herbulot	1956
Hypocoela	Hypocoela herbuloti	Viette	1971
Hypocoela	Hypocoela humidaria	Swinhoe	1904
Hypocoela	Hypocoela infracta	Herbulot	1956
Hypocoela	Hypocoela libertalia	Viette	1980
Hypocoela	Hypocoela lurida	Herbulot	1956
Hypocoela	Hypocoela magica	Herbulot	1956
Hypocoela	Hypocoela mannophora	Prout	1932
Hypocoela	Hypocoela peyrierasi	Viette	1978
Hypocoela	Hypocoela saturnina	Herbulot	1956
Hypocoela	Hypocoela sogai	Viette	1978
Hypocoela	Hypocoela spodozona	Prout	1925
Hypocoela	Hypocoela subfulva	Warren	1897
Hypocoela	Hypocoela tornifusca	Herbulot	1970
Hypocoela	Hypocoela turpisaria	Swinhoe	1904
Hypodoxa	Hypodoxa bryophylla	Goldfinch	1929
Hypodoxa	Hypodoxa calliglauca	Turner	1926
Hypodoxa	Hypodoxa conspurcata	Lucas	1898
Hypodoxa	Hypodoxa corrosa	Warren	1907
Hypodoxa	Hypodoxa deteriorata	Walker	1860
Hypodoxa	Hypodoxa emiliaria	Guenee	1858
Hypodoxa	Hypodoxa erebusata	Walker	1860
Hypodoxa	Hypodoxa horridata	Walker	1863
Hypodoxa	Hypodoxa involuta	Prout	1933
Hypodoxa	Hypodoxa leprosa	Warren	1907
Hypodoxa	Hypodoxa lichenosa	Warren	1907
Hypodoxa	Hypodoxa multicolor	Warren	1899
Hypodoxa	Hypodoxa muscosaria	Guenee	1858
Hypodoxa	Hypodoxa paroptila	Turner	1906
Hypodoxa	Hypodoxa regina	Prout	1916
Hypodoxa	Hypodoxa ruptilinea	Prout	1913
Hypodoxa	Hypodoxa viridicoma	Warren	1899
Hypsometra	Hypsometra ericinellae	Aurivillius	1910
Idiochlora	Idiochlora androcmes	Prout	1937
Idiochlora	Idiochlora approximans	Warren	1897
Idiochlora	Idiochlora attenuata	Walker	1863
Idiochlora	Idiochlora berwicki	Holloway	1976
Idiochlora	Idiochlora bischofi	Hausmann	1999
Idiochlora	Idiochlora caudularia	Guenee	1858
Idiochlora	Idiochlora celataria	Walker	1866
Idiochlora	Idiochlora contracta	Warren	1896
Idiochlora	Idiochlora eborilitoris	Prout	1930
Idiochlora	Idiochlora innotata	Walker	1861
Idiochlora	Idiochlora minuscula	Inoue	1986
Idiochlora	Idiochlora olivata	Warren	1897
Idiochlora	Idiochlora planata	Prout	1917
Idiochlora	Idiochlora pudentifimbria	Prout	1912
Idiochlora	Idiochlora schreieri	Hausmann	1999
Idiochlora	Idiochlora stictogramma	Prout	1932
Idiochlora	Idiochlora stictogrammoides	Holloway	1996
Idiochlora	Idiochlora subexpressa	Walker	1861
Idiochlora	Idiochlora subrufibasis	Prout	1930
Idiochlora	Idiochlora subtusumbrata	Fuchs	1902
Idiochlora	Idiochlora takahashii	Inoue	1982
Idiochlora	Idiochlora ussuriaria	Bremer	1864
Idiochlora	Idiochlora xanthochlora	Swinhoe	1894
Idiochroa	Idiochroa celidota	Turner	1922
Idiochroa	Idiochroa demissa	Turner	1922
Idiochroa	Idiochroa rufifrons	Turner	1941
Iotaphora	Iotaphora admirabilis	Oberthuer	1883
Iotaphora	Iotaphora iridicolor	Butler	1880
Iulops	Iulops argocrana	Meyrick	1888
Jodis	Jodis albipuncta	Warren	1898
Jodis	Jodis altitudinis	Tautel	2016
Jodis	Jodis amamiensis	Inoue	1982
Jodis	Jodis api	Holloway	1996
Jodis	Jodis argentea	Tautel	2016
Jodis	Jodis argentilineata	Wileman	1916
Jodis	Jodis argutaria	Walker	1866
Jodis	Jodis berde	Tautel	2016
Jodis	Jodis coeruleata	Warren	1896
Jodis	Jodis colpostrophia	Prout	1917
Jodis	Jodis ctila	Prout	1926
Jodis	Jodis delicatula	Warren	1896
Jodis	Jodis dentifascia	Warren	1897
Jodis	Jodis fulgurata	Debauche	1941
Jodis	Jodis inumbrata	Warren	1896
Jodis	Jodis irregularis	Warren	1894
Jodis	Jodis kojii	Yazaki	1995
Jodis	Jodis lactearia	Linnaeus	1758
Jodis	Jodis lara	Prout	1926
Jodis	Jodis mystica	Tautel	2016
Jodis	Jodis nanda	Walker	1861
Jodis	Jodis nepalica	Inoue	1987
Jodis	Jodis nitida	Lucas	1892
Jodis	Jodis niveovenata	Oberthuer	1916
Jodis	Jodis omeiensis	Chu	1981
Jodis	Jodis orientalis	Wehrli	1923
Jodis	Jodis pallescens	Hampson	1891
Jodis	Jodis placida	Inoue	1986
Jodis	Jodis praerupta	Butler	1878
Jodis	Jodis putata	Linnaeus	1758
Jodis	Jodis rantaizanensis	Wileman	1916
Jodis	Jodis rectisecta	Herbulot	1985
Jodis	Jodis rhabdota	Prout	1917
Jodis	Jodis sibuyana	Tautel	2016
Jodis	Jodis spumifera	Warren	1898
Jodis	Jodis subtractata	Walker	1863
Jodis	Jodis tibetana	Chu	1982
Jodis	Jodis tomopunctata	Tautel	2016
Jodis	Jodis undularia	Hampson	1891
Jodis	Jodis urosticta	Prout	1930
Jodis	Jodis vicaria	Herbulot	1985
Jodis	Jodis xynia	Prout	1917
Klinzigidia	Klinzigidia dithecodes	Herbulot	1982
Kuchleria	Kuchleria gisisi	Hausmann	1995
Kuchleria	Kuchleria insignata	Hausmann	1995
Kuchleria	Kuchleria menadiara	Thierry-Mieg	1893
Kuchleria	Kuchleria therapaena	Prout	1924
Lambornia	Lambornia inspiciens	Prout	1912
Lasiochlora	Lasiochlora bicolor	Thierry-Mieg	1907
Lasiochlora	Lasiochlora diducta	Walker	1861
Lathochlora	Lathochlora inornata	Warren	1900
Lathochlora	Lathochlora magna	Herbulot	1996
Lathochlora	Lathochlora perversa	Prout	1915
Leptocolpia	Leptocolpia decaryi	Herbulot	1954
Leptocolpia	Leptocolpia montana	Viette	1977
Leptocolpia	Leptocolpia oxygonia	Prout	1925
Leptocolpia	Leptocolpia superba	Herbulot	1965
Leptocolpia	Leptocolpia viridicatena	Prout	1922
Leucaniodes	Leucaniodes periconia	Prout	1922
Leucesthes	Leucesthes alba	Swinhoe	1902
Limbatochlamys	Limbatochlamys pararosthorni	Han & Xue	2005
Limbatochlamys	Limbatochlamys parvisis	Han & Xue	2005
Limbatochlamys	Limbatochlamys rosthorni	Rothschild	1894
Lindachlora	Lindachlora flaccida	Warren	1909
Lindachlora	Lindachlora tanystys	Prout	1931
Linguisaccus	Linguisaccus minor	Han, Galsworthy & Xue	2012
Linguisaccus	Linguisaccus subhyalina	Warren	1899
Lissocentra	Lissocentra hydatodes	Warren	1906
Lissocentra	Lissocentra vitiosaria	Dognin	1892
Lissochlora	Lissochlora albociliaria	Herrich-Schaeffer	1855
Lissochlora	Lissochlora alboseriata	Warren	1900
Lissochlora	Lissochlora bellimargo	Herbulot	2001
Lissochlora	Lissochlora bryata	Felder & Rogenhofer	1875
Lissochlora	Lissochlora calida	Dognin	1898
Lissochlora	Lissochlora cecilia	Prout	1912
Lissochlora	Lissochlora daniloi	Pitkin	1993
Lissochlora	Lissochlora diarita	Dognin	1898
Lissochlora	Lissochlora discipuncta	Warren	1900
Lissochlora	Lissochlora eugethes	Prout	1912
Lissochlora	Lissochlora freddyi	Pitkin	1993
Lissochlora	Lissochlora hena	Dognin	1898
Lissochlora	Lissochlora hinojosae	Lindt & Viidalepp	2014
Lissochlora	Lissochlora hoffmannsi	Prout	1932
Lissochlora	Lissochlora inconspicua	Bastelberger	1911
Lissochlora	Lissochlora janamariae	Lindt & Tasane	2014
Lissochlora	Lissochlora jenna	Dognin	1898
Lissochlora	Lissochlora jocularia	Dognin	1923
Lissochlora	Lissochlora klausi	Viidalepp & Lindt	2019
Lissochlora	Lissochlora latuta	Dognin	1898
Lissochlora	Lissochlora licada	Dognin	1898
Lissochlora	Lissochlora liriata	Dognin	1898
Lissochlora	Lissochlora manostigma	Dyar	1912
Lissochlora	Lissochlora molliculata	Warren	1904
Lissochlora	Lissochlora mollissima	Dognin	1892
Lissochlora	Lissochlora monospilonota	Prout	1916
Lissochlora	Lissochlora multiseriata	Dognin	1923
Lissochlora	Lissochlora nigricornis	Warren	1907
Lissochlora	Lissochlora nigripes	Dognin	1911
Lissochlora	Lissochlora niveiceps	Prout	1912
Lissochlora	Lissochlora nortia	Druce	1892
Lissochlora	Lissochlora paegnia	Prout	1932
Lissochlora	Lissochlora pasama	Dognin	1898
Lissochlora	Lissochlora pectinifera	Prout	1916
Lissochlora	Lissochlora punctiseriata	Dognin	1910
Lissochlora	Lissochlora purpureotincta	Warren	1900
Lissochlora	Lissochlora quotidiana	Prout	1932
Lissochlora	Lissochlora rhodonota	Prout	1916
Lissochlora	Lissochlora ronaldi	Pitkin	1993
Lissochlora	Lissochlora rufiguttata	Warren	1900
Lissochlora	Lissochlora rufipicta	Prout	1910
Lissochlora	Lissochlora rufoseriata	Prout	1917
Lissochlora	Lissochlora sanguinipunctata	Dognin	1906
Lissochlora	Lissochlora senescens	Prout	1917
Lissochlora	Lissochlora stacta	Prout	1932
Lissochlora	Lissochlora venilineata	Warren	1907
Lissochlora	Lissochlora viridifimbria	Dognin	1911
Lissochlora	Lissochlora viridilinea	Prout	1916
Lissochlora	Lissochlora vividata	Prout	1932
Lophochorista	Lophochorista calliope	Druce	1892
Lophochorista	Lophochorista curtifascia	Prout	1933
Lophochorista	Lophochorista diversata	Dyar	1912
Lophochorista	Lophochorista klagesi	Prout	1933
Lophochorista	Lophochorista lesteraria	Grossbeck	1910
Lophochorista	Lophochorista ockendeni	Druce	1911
Lophochorista	Lophochorista orthorisma	Prout	1933
Lophochorista	Lophochorista porioni	Herbulot	1988
Lophophelma	Lophophelma albapex	Inoue	1988
Lophophelma	Lophophelma calaurops	Prout	1912
Lophophelma	Lophophelma costistrigaria	Moore	1868
Lophophelma	Lophophelma erionoma	Swinhoe	1893
Lophophelma	Lophophelma eucryphes	West	1930
Lophophelma	Lophophelma eupines	West	1930
Lophophelma	Lophophelma funebrosa	Warren	1896
Lophophelma	Lophophelma iterans	Prout	1926
Lophophelma	Lophophelma loncheres	Prout	1931
Lophophelma	Lophophelma luteipes	Felder & Rogenhofer	1875
Lophophelma	Lophophelma neonoma	Hampson	1907
Lophophelma	Lophophelma niveata	Debauche	1941
Lophophelma	Lophophelma obtecta	Debauche	1941
Lophophelma	Lophophelma pingbiana	Chu	1981
Lophophelma	Lophophelma rubroviridata	Warren	1898
Lophophelma	Lophophelma ruficosta	Hampson	1891
Lophophelma	Lophophelma taiwana	Wileman	1912
Lophophelma	Lophophelma tanatoraja	Sommerer, Stüning & Tautel	2015
Lophophelma	Lophophelma varicoloraria	Moore	1868
Lophophelma	Lophophelma vigens	Butler	1880
Lophorrhachia	Lophorrhachia aciculata	Herbulot	1983
Lophorrhachia	Lophorrhachia aenospila	Bethune-Baker	1913
Lophorrhachia	Lophorrhachia atricristata	Prout	1930
Lophorrhachia	Lophorrhachia burdoni	Townsend	1958
Lophorrhachia	Lophorrhachia insulsa	Herbulot	1991
Lophorrhachia	Lophorrhachia mutanda	Herbulot	1983
Lophorrhachia	Lophorrhachia oeorrhoda	Prout	1938
Lophorrhachia	Lophorrhachia palliata	Warren	1898
Lophorrhachia	Lophorrhachia restricta	Herbulot	1991
Lophorrhachia	Lophorrhachia rhathyma	Prout	1938
Lophorrhachia	Lophorrhachia rubricorpus	Warren	1898
Lophorrhachia	Lophorrhachia usiura	Prout	1938
Lophostola	Lophostola annuligera	Swinhoe	1909
Lophostola	Lophostola atridisca	Warren	1897
Lophostola	Lophostola cara	Prout	1913
Lophostola	Lophostola cumatilis	Prout	1922
Lophostola	Lophostola dummeri	Prout	1930
Lophothorax	Lophothorax eremnopis	Turner	1923
Louisproutia	Louisproutia pallescens	Wehrli	1932
Loxochila	Loxochila burmensis	Han, Galsworthy & Xue	2009
Loxochila	Loxochila fragilis	Oberthuer	1916
Loxochila	Loxochila kina	Swinhoe	1893
Loxochila	Loxochila sinoisaria	Oberthuer	1916
Loxochila	Loxochila smaragdus	Butler	1880
Loxochila	Loxochila tibeta	Chu	1982
Luashia	Luashia zonata	Walker	1863
Maxates	Maxates acutigoniata	Inoue	1989
Maxates	Maxates acutissima	Walker	1861
Maxates	Maxates acyra	Prout	1935
Maxates	Maxates adaptaria	Prout	1933
Maxates	Maxates albifulgens	Prout	1934
Maxates	Maxates albistrigata	Warren	1895
Maxates	Maxates albitaenia	Prout	1913
Maxates	Maxates ambigua	Butler	1878
Maxates	Maxates angulata	Lucas	1888
Maxates	Maxates atrapophanes	Prout	1911
Maxates	Maxates auspicata	Prout	1917
Maxates	Maxates balteata	Warren	1907
Maxates	Maxates bicolor	Warren	1906
Maxates	Maxates brachysoma	Prout	1935
Maxates	Maxates brevicaudata	Galsworthy	1997
Maxates	Maxates calaina	Turner	1910
Maxates	Maxates caudipunctata	Warren	1907
Maxates	Maxates centrophylla	Meyrick	1888
Maxates	Maxates chromatocrossa	Prout	1926
Maxates	Maxates coelataria	Walker	1861
Maxates	Maxates coerulea	Warren	1903
Maxates	Maxates commixta	Warren	1906
Maxates	Maxates convallata	Warren	1896
Maxates	Maxates cowani	Butler	1880
Maxates	Maxates cyanoconias	Prout	1933
Maxates	Maxates dissimulata	Walker	1861
Maxates	Maxates dysgenes	Prout	1916
Maxates	Maxates dysides	Prout	1922
Maxates	Maxates elegante	Tautel	2015
Maxates	Maxates eumixis	Prout	1911
Maxates	Maxates extrambigua	Inoue	1989
Maxates	Maxates flagellaria	Poujade	1895
Maxates	Maxates fuscifimbria	Prout	1911
Maxates	Maxates fuscipuncta	Warren	1898
Maxates	Maxates fuscofrons	Inoue	1954
Maxates	Maxates glaucaria	Walker	1866
Maxates	Maxates goniaria	Felder & Rogenhofer	1875
Maxates	Maxates grandificaria	Graeser	1890
Maxates	Maxates griseoviridis	Warren	1893
Maxates	Maxates habra	Prout	1933
Maxates	Maxates hemitheoides	Prout	1916
Maxates	Maxates illiturata	Walker	1863
Maxates	Maxates imitans	Warren	1906
Maxates	Maxates immacularia	Fabricius	1794
Maxates	Maxates inaptaria	Walker	1863
Maxates	Maxates insignipecten	Prout	1928
Maxates	Maxates insulsata	Warren	1897
Maxates	Maxates iridescens	Warren	1896
Maxates	Maxates iridescoides	Holloway	1996
Maxates	Maxates korintjiensis	Prout	1933
Maxates	Maxates lactipuncta	Inoue	1989
Maxates	Maxates lugubriosa	Holloway	1996
Maxates	Maxates macariata	Walker	1863
Maxates	Maxates madecassa	Viette	1971
Maxates	Maxates magnipuncta	Prout	1916
Maxates	Maxates malagasy	Viette	1971
Maxates	Maxates marculenta	Prout	1933
Maxates	Maxates melancholica	Prout	1912
Maxates	Maxates melinau	Holloway	1996
Maxates	Maxates microdonta	Inoue	1989
Maxates	Maxates miyashitai	Inoue	1982
Maxates	Maxates multitincta	Lucas	1891
Maxates	Maxates muluensis	Holloway	1996
Maxates	Maxates mutatilinea	Prout	1916
Maxates	Maxates nubecula	Warren	1905
Maxates	Maxates obliterata	Holloway	1996
Maxates	Maxates orthodesma	Lower	1894
Maxates	Maxates panterpna	West	1930
Maxates	Maxates papuensis	Warren	1907
Maxates	Maxates patara	Druce	1889
Maxates	Maxates persona	Tautel	2016
Maxates	Maxates pervicax	Prout	1922
Maxates	Maxates prasina	Warren	1894
Maxates	Maxates protrusa	Butler	1878
Maxates	Maxates quadripunctata	Inoue	1989
Maxates	Maxates quadrizona	Prout	1934
Maxates	Maxates rufolimbata	Inoue	1989
Maxates	Maxates saturatior	Prout	1935
Maxates	Maxates selenosema	Turner	1941
Maxates	Maxates seria	Holloway	1996
Maxates	Maxates sinuolata	Inoue	1989
Maxates	Maxates smaragdina	Prout	1913
Maxates	Maxates spumata	Warren	1906
Maxates	Maxates stuhlmanni	Prout	1933
Maxates	Maxates subannulata	Prout	1916
Maxates	Maxates sublustris	Warren	1899
Maxates	Maxates submacularia	Leech	1897
Maxates	Maxates submixta	Prout	1913
Maxates	Maxates submontana	Holloway	1996
Maxates	Maxates subtaminata	Prout	1933
Maxates	Maxates sungbokahni	Beljaev	2001
Maxates	Maxates szechwanensis	Chu	1981
Maxates	Maxates tanygona	Turner	1904
Maxates	Maxates thetydaria	Guenee	1858
Maxates	Maxates tibeta	Chu	1982
Maxates	Maxates tristis	Holloway	1996
Maxates	Maxates unicolor	Warren	1899
Maxates	Maxates vagistriga	Prout	1938
Maxates	Maxates variegata	Holloway	1996
Maxates	Maxates veninotata	Warren	1894
Maxates	Maxates versicauda	Prout	1920
Maxates	Maxates vinosifimbria	Prout	1935
Maxates	Maxates viridaurea	Warren	1899
Maxates	Maxates waterstradti	Prout	1933
Mesothea	Mesothea incertata	Walker	1863
Mesurodes	Mesurodes erichlora	Meyrick	1886
Metallochlora	Metallochlora acosmetata	Fletcher	1957
Metallochlora	Metallochlora albicinctaria	Walker	1866
Metallochlora	Metallochlora ametalla	Turner	1910
Metallochlora	Metallochlora aurigera	Pagenstecher	1900
Metallochlora	Metallochlora camerunica	Herbulot	1982
Metallochlora	Metallochlora differens	Warren	1897
Metallochlora	Metallochlora dyscheres	Prout	1922
Metallochlora	Metallochlora exorista	Prout	1917
Metallochlora	Metallochlora glacialis	Butler	1880
Metallochlora	Metallochlora glauca	Herbulot	1977
Metallochlora	Metallochlora grisea	Prout	1915
Metallochlora	Metallochlora impotens	Prout	1926
Metallochlora	Metallochlora lineata	Warren	1896
Metallochlora	Metallochlora meeki	Warren	1896
Metallochlora	Metallochlora melanopis	Prout	1915
Metallochlora	Metallochlora militaris	Lucas	1891
Metallochlora	Metallochlora misera	Prout	1920
Metallochlora	Metallochlora neomela	Meyrick	1889
Metallochlora	Metallochlora proximata	Warren	1899
Metallochlora	Metallochlora roseifimbria	Prout	1913
Metallochlora	Metallochlora rubripuncta	Warren	1902
Metallochlora	Metallochlora sanguinipuncta	Warren	1898
Metallochlora	Metallochlora venusta	Warren	1896
Metallolophia	Metallolophia albescens	Inoue	1992
Metallolophia	Metallolophia arenaria	Leech	1889
Metallolophia	Metallolophia assamensis	Orhant	2000
Metallolophia	Metallolophia cineracea	Holloway	1996
Metallolophia	Metallolophia cuneataria	Han & Xue	2005
Metallolophia	Metallolophia devecisi	Herbulot	1989
Metallolophia	Metallolophia flavomaculata	Han & Xue	2005
Metallolophia	Metallolophia inanularia	Han & Xue	2005
Metallolophia	Metallolophia medullosa	Inoue	1988
Metallolophia	Metallolophia ocellata	Warren	1897
Metallolophia	Metallolophia opalina	Warren	1893
Metallolophia	Metallolophia purpurivenata	Han & Xue	2005
Metallolophia	Metallolophia stueningi	Han & Xue	2005
Metallolophia	Metallolophia subradiata	Warren	1897
Metallolophia	Metallolophia variegata	Holloway	1996
Metallolophia	Metallolophia vitticosta	Walker	1860
Metallothea	Metallothea eucrostes	Prout	1916
Metaterpna	Metaterpna batangensis	Han & Stüning	2016
Metaterpna	Metaterpna differens	Warren	1909
Metaterpna	Metaterpna thyatiraria	Oberthuer	1913
Methydata	Methydata auster	Prout	1912
Microbaena	Microbaena pulchra	Staudinger	1898
Microloxia	Microloxia aistleitneri	Hausmann	2009
Microloxia	Microloxia chlorissoides	Prout	1912
Microloxia	Microloxia herbaria	Huebner	1813
Microloxia	Microloxia indecretata	Walker	1863
Microloxia	Microloxia leprosa	Hampson	1893
Microloxia	Microloxia ruficornis	Warren	1897
Microloxia	Microloxia schmitzi	Hausmann	1995
Microloxia	Microloxia simonyi	Rebel	1894
Mictoschema	Mictoschema swierstrai	Prout	1922
Mictoschema	Mictoschema tuckeri	Prout	1925
Mimandria	Mimandria cataractae	Prout	1917
Mimandria	Mimandria diospyrata	Boisduval	1833
Mimandria	Mimandria insularis	Swinhoe	1904
Mimandria	Mimandria kely	Viette	1971
Mimandria	Mimandria recognita	Saalmueller	1891
Mimaplasta	Mimaplasta canui	Herbulot	1993
Mirifica	Mirifica variata	Fletcher	1956
Mixocera	Mixocera albilineata	Walia & Pajni	1985
Mixocera	Mixocera albimargo	Warren	1901
Mixocera	Mixocera albistrigata	Pagenstecher	1893
Mixocera	Mixocera frustratoria	Wallengren	1863
Mixocera	Mixocera katharinae	Hausmann	1997
Mixocera	Mixocera latilineata	Walker	1866
Mixocera	Mixocera ledermanni	Hausmann	1997
Mixocera	Mixocera parvulata	Walker	1863
Mixocera	Mixocera wiedenorum	Hausmann	1997
Mixochlora	Mixochlora alternata	Warren	1897
Mixochlora	Mixochlora argentifusa	Walker	1861
Mixochlora	Mixochlora radiata	Warren	1912
Mixochlora	Mixochlora vittata	Moore	1868
Mixochroa	Mixochroa gratiosata	Guenee	1858
Mujiaoshakua	Mujiaoshakua plana	Wileman	1911
Neagathia	Neagathia corruptata	Felder & Rogenhofer	1875
Nemoria	"Nemoria" erina	Dognin	1896
Nemoria	"Nemoria" nigrisquama	Dognin	1904
Nemoria	Nemoria acora	Dognin	1898
Nemoria	Nemoria acutularia	Schaus	1912
Nemoria	Nemoria adaluzae	Pitkin	1993
Nemoria	Nemoria adjunctaria	Dyar	1914
Nemoria	Nemoria agenoria	Schaus	1912
Nemoria	Nemoria albaria	Grote	1883
Nemoria	Nemoria albilineata	Warren	1909
Nemoria	Nemoria anae	Pitkin	1993
Nemoria	Nemoria anchistropha	Prout	1932
Nemoria	Nemoria antipala	Prout	1932
Nemoria	Nemoria arizonaria	Grote	1883
Nemoria	Nemoria astraea	Druce	1892
Nemoria	Nemoria aturia	Druce	1892
Nemoria	Nemoria bifilata	Walker	1863
Nemoria	Nemoria bistriaria	Huebner	1818
Nemoria	Nemoria caerulescens	Prout	1912
Nemoria	Nemoria callirrhoe	Prout	1932
Nemoria	Nemoria capys	Druce	1892
Nemoria	Nemoria capysoides	Schaus	1901
Nemoria	Nemoria cara	Dyar	1918
Nemoria	Nemoria carbina	Druce	1892
Nemoria	Nemoria carolinae	Pitkin	1993
Nemoria	Nemoria catachloa	Hulst	1898
Nemoria	Nemoria characta	Prout	1932
Nemoria	Nemoria conflua	Warren	1904
Nemoria	Nemoria consimilis	Warren	1909
Nemoria	Nemoria conspersa	Warren	1904
Nemoria	Nemoria cosmeta	Prout	1912
Nemoria	Nemoria daedalea	Ferguson	1969
Nemoria	Nemoria darwiniata	Dyar	1904
Nemoria	Nemoria defectiva	Prout	1932
Nemoria	Nemoria delicataria	Moeschler	1882
Nemoria	Nemoria dentilinea	Warren	1897
Nemoria	Nemoria diamesa	Ferguson	1969
Nemoria	Nemoria dorsilinea	Schaus	1912
Nemoria	Nemoria duniae	Pitkin	1993
Nemoria	Nemoria elbae	Pitkin	1993
Nemoria	Nemoria elfa	Ferguson	1969
Nemoria	Nemoria epaphras	Schaus	1912
Nemoria	Nemoria eugeniae	Pitkin	1993
Nemoria	Nemoria extremaria	Walker	1861
Nemoria	Nemoria festaria	Hulst	1886
Nemoria	Nemoria florae	Pitkin	1993
Nemoria	Nemoria fontalis	Warren	1909
Nemoria	Nemoria franciscae	Pitkin	1993
Nemoria	Nemoria gerardinae	Pitkin	1993
Nemoria	Nemoria gladysae	Pitkin	1993
Nemoria	Nemoria glaucomarginaria	Barnes & McDunnough	1917
Nemoria	Nemoria gortaria	Schaus	1901
Nemoria	Nemoria haematospila	Prout	1912
Nemoria	Nemoria hazelae	Pitkin	1993
Nemoria	Nemoria heterograpta	Warren	1904
Nemoria	Nemoria hypotiches	Prout	1932
Nemoria	Nemoria imitans	Warren	1907
Nemoria	Nemoria inaequalis	Prout	1917
Nemoria	Nemoria incognita	Warren	1900
Nemoria	Nemoria integra	Warren	1897
Nemoria	Nemoria intensaria	Pearsall	1911
Nemoria	Nemoria interlucens	Schaus	1912
Nemoria	Nemoria isabelae	Pitkin	1993
Nemoria	Nemoria karlae	Pitkin	1993
Nemoria	Nemoria latimarginaria	Maassen	1890
Nemoria	Nemoria latirosaria	Pearsall	1906
Nemoria	Nemoria leptalea	Ferguson	1969
Nemoria	Nemoria lixaria	Guenee	1858
Nemoria	Nemoria lorenae	Pitkin	1993
Nemoria	Nemoria marianellae	Pitkin	1993
Nemoria	Nemoria marielosae	Pitkin	1993
Nemoria	Nemoria mimosaria	Guenee	1858
Nemoria	Nemoria modesta	Dognin	1911
Nemoria	Nemoria morbilliata	Felder & Rogenhofer	1875
Nemoria	Nemoria mustela	Druce	1892
Nemoria	Nemoria mutaticolor	Prout	1912
Nemoria	Nemoria nigricincta	Warren	1904
Nemoria	Nemoria nympharia	Schaus	1912
Nemoria	Nemoria obliqua	Hulst	1898
Nemoria	Nemoria oppleta	Warren	1907
Nemoria	Nemoria outina	Ferguson	1969
Nemoria	Nemoria ozalea	Prout	1932
Nemoria	Nemoria pacificaria	Moeschler	1882
Nemoria	Nemoria parcipuncta	Dognin	1908
Nemoria	Nemoria parvipuncta	Warren	1900
Nemoria	Nemoria penthica	Prout	1917
Nemoria	Nemoria peruviana	Prout	1916
Nemoria	Nemoria pescadora	Beutelspacher	1984
Nemoria	Nemoria pistaciaria	Packard	1876
Nemoria	Nemoria prava	Prout	1932
Nemoria	Nemoria priscillae	Pitkin	1993
Nemoria	Nemoria pulcherrima	Barnes & McDunnough	1916
Nemoria	Nemoria pulveraria	Schaus	1901
Nemoria	Nemoria pulverata	Dognin	1914
Nemoria	Nemoria punctilinea	Dognin	1902
Nemoria	Nemoria rectilinea	Warren	1906
Nemoria	Nemoria remota	Warren	1900
Nemoria	Nemoria rindgei	Ferguson	1969
Nemoria	Nemoria rosae	Pitkin	1993
Nemoria	Nemoria roseilinearia	Dognin	1892
Nemoria	Nemoria rubrifrontaria	Packard	1873
Nemoria	Nemoria sarukhani	Pitkin	1993
Nemoria	Nemoria saryae	Pitkin	1993
Nemoria	Nemoria saturiba	Ferguson	1969
Nemoria	Nemoria scriptaria	Huebner	1823
Nemoria	Nemoria sellata	Warren	1907
Nemoria	Nemoria sigillaria	Guenee	1858
Nemoria	Nemoria sordifrons	Prout	1932
Nemoria	Nemoria spatha	Debauche	1937
Nemoria	Nemoria splendidaria	Grossbeck	1910
Nemoria	Nemoria spurca	Herbulot	1982
Nemoria	Nemoria strigaria	Schaus	1912
Nemoria	Nemoria strigataria	Grossbeck	1910
Nemoria	Nemoria subsequens	Ferguson	1969
Nemoria	Nemoria tarachodes	Dyar	1922
Nemoria	Nemoria thelys	Prout	1932
Nemoria	Nemoria tickelli	Pitkin	1993
Nemoria	Nemoria torsilinea	Warren	1905
Nemoria	Nemoria toxeres	Prout	1932
Nemoria	Nemoria tuscarora	Ferguson	1969
Nemoria	Nemoria tutala	Dognin	1898
Nemoria	Nemoria unipunctata	Prout	1912
Nemoria	Nemoria unitaria	Packard	1873
Nemoria	Nemoria venezuelae	Prout	1932
Nemoria	Nemoria vermiculata	Dognin	1914
Nemoria	Nemoria vinocincta	Warren	1901
Nemoria	Nemoria viridicaria	Hulst	1880
Nemoria	Nemoria viridicincta	Schaus	1901
Nemoria	Nemoria virididiscata	Dognin	1923
Nemoria	Nemoria winniae	Pitkin	1993
Nemoria	Nemoria xaliria	Dognin	1898
Nemoria	Nemoria yellowrosea	Koçak & Kemal	2008
Nemoria	Nemoria zelotes	Ferguson	1969
Nemoria	Nemoria zernyi	Prout	1932
Nemoria	Nemoria zygotaria	Hulst	1886
Neochloroglyphica	Neochloroglyphica perbella	Han & Skou	2019
Neocrasis	Neocrasis eximia	Dognin	1892
Neocrasis	Neocrasis obscurata	Warren	1901
Neohipparchus	Neohipparchus hypoleuca	Hampson	1903
Neohipparchus	Neohipparchus maculata	Warren	1897
Neohipparchus	Neohipparchus vallata	Butler	1878
Neohipparchus	Neohipparchus verjucodumnaria	Oberthuer	1916
Neohipparchus	Neohipparchus vervactoraria	Oberthuer	1916
Neothela	Neothela cissochroa	Turner	1910
Neromia	Neromia activa	Prout	1930
Neromia	Neromia barretti	Prout	1912
Neromia	Neromia carnifrons	Butler	1883
Neromia	Neromia chlorosticta	Prout	1912
Neromia	Neromia clavicornis	Prout	1915
Neromia	Neromia cohaerens	Prout	1916
Neromia	Neromia enotes	Prout	1917
Neromia	Neromia impostura	Prout	1915
Neromia	Neromia integrata	Hausmann	2009
Neromia	Neromia manderensis	Prout	1916
Neromia	Neromia phoenicosticta	Prout	1912
Neromia	Neromia picticosta	Prout	1913
Neromia	Neromia propinquilinea	Prout	1920
Neromia	Neromia pulvereisparsa	Hampson	1896
Neromia	Neromia quieta	Prout	1912
Neromia	Neromia rhodomadia	Prout	1922
Neromia	Neromia rubripunctilla	Prout	1912
Neromia	Neromia simplexa	Brandt	1938
Neromia	Neromia strigulosa	Prout	1925
Neurotoca	Neurotoca endorhoda	Hampson	1910
Neurotoca	Neurotoca notata	Warren	1897
Nothoterpna	Nothoterpna crassisquama	Warren	1909
Nothoterpna	Nothoterpna pallida	Warren	1904
Oenochlora	Oenochlora imperialis	Warren	1896
Oenospila	Oenospila altistrix	Holloway	1996
Oenospila	Oenospila flavifusata	Walker	1861
Oenospila	Oenospila flavilinea	Warren	1897
Oenospila	Oenospila gemmans	Prout	1935
Oenospila	Oenospila kopperi	Hausmann & Sommerer	2001
Oenospila	Oenospila microstrix	Holloway	1996
Oenospila	Oenospila moniliata	Warren	1912
Oenospila	Oenospila phyllosa	Pagenstecher	1886
Oenospila	Oenospila rufinotata	Warren	1912
Oenospila	Oenospila stellata	Warren	1896
Oenospila	Oenospila strix	Butler	1889
Olerospila	Olerospila oleraria	Guenee	1858
Omphacodes	Omphacodes delicata	Warren	1905
Omphacodes	Omphacodes directa	Walker	1861
Omphacodes	Omphacodes divergens	Warren	1899
Omphacodes	Omphacodes minima	Prout	1913
Omphacodes	Omphacodes pulchrifimbria	Warren	1902
Omphacodes	Omphacodes punctilineata	Warren	1897
Omphacodes	Omphacodes vivida	Warren	1899
Omphax	Omphax bacoti	Prout	1912
Omphax	Omphax bara	Herbulot	1972
Omphax	Omphax bilobata	Janse	1935
Omphax	Omphax idonea	Prout	1916
Omphax	Omphax interfulgens	Herbulot	1954
Omphax	Omphax leucocraspeda	Prout	1912
Omphax	Omphax modesta	Warren	1897
Omphax	Omphax neglecta	Herbulot	1977
Omphax	Omphax nigricornis	Warren	1897
Omphax	Omphax particeps	Prout	1932
Omphax	Omphax plantaria	Guenee	1858
Omphax	Omphax rhodocera	Hampson	1910
Omphax	Omphax rigua	Prout	1930
Omphax	Omphax rubriceps	Warren	1904
Omphax	Omphax shorti	Prout	1912
Omphax	Omphax trilobata	Janse	1935
Omphax	Omphax vicinitaria	Wallengren	1863
Oneiliana	Oneiliana multifera	Prout	1922
Oospila	Oospila absaloni	Lindt, Hausmann & Viidalepp	2018
Oospila	Oospila acymanta	Prout	1933
Oospila	Oospila agnetaforslundae	Lindt, Hausmann & Viidalepp	2018
Oospila	Oospila albicoma	Felder & Rogenhofer	1875
Oospila	Oospila albipunctulata	Prout	1932
Oospila	Oospila altonaria	Jones	1921
Oospila	Oospila arpata	Schaus	1897
Oospila	Oospila asmura	Druce	1892
Oospila	Oospila astigma	Warren	1907
Oospila	Oospila athena	Druce	1892
Oospila	Oospila atopochlora	Prout	1933
Oospila	Oospila atroviridis	Warren	1904
Oospila	Oospila bifida	Lindt, Hausmann & Viidalepp	2018
Oospila	Oospila brehmi	Lindt, Hausmann & Viidalepp	2018
Oospila	Oospila bulava	Lindt & Viidalepp	2015
Oospila	Oospila callicula	Druce	1892
Oospila	Oospila camilla	Schaus	1913
Oospila	Oospila carnelunata	Warren	1906
Oospila	Oospila cayennensis	Herbulot	1991
Oospila	Oospila ciliaria	Huebner	1823
Oospila	Oospila circumsessa	Prout	1917
Oospila	Oospila circumsignata	Prout	1916
Oospila	Oospila concinna	Warren	1900
Oospila	Oospila confluaria	Warren	1906
Oospila	Oospila confundaria	Moeschler	1890
Oospila	Oospila congener	Warren	1900
Oospila	Oospila continuata	Warren	1906
Oospila	Oospila cristae	Lindt, Hausmann & Viidalepp	2018
Oospila	Oospila decoloraria	Walker	1861
Oospila	Oospila decorata	Prout	1932
Oospila	Oospila delacruzi	Dognin	1898
Oospila	Oospila delphinata	Warren	1900
Oospila	Oospila depressa	Warren	1905
Oospila	Oospila dicraspeda	Prout	1932
Oospila	Oospila ecuadorata	Dognin	1892
Oospila	Oospila ehakernae	Lindt, Hausmann & Viidalepp	2018
Oospila	Oospila euchlora	Prout	1932
Oospila	Oospila excrescens	Warren	1906
Oospila	Oospila falcata	Lindt, Hausmann & Viidalepp	2018
Oospila	Oospila fimbripedata	Warren	1907
Oospila	Oospila flavilimes	Warren	1904
Oospila	Oospila florepicta	Warren	1906
Oospila	Oospila granulata	Warren	1909
Oospila	Oospila holochroa	Prout	1913
Oospila	Oospila hyalina	Warren	1897
Oospila	Oospila immaculata	Cook & Scoble	1995
Oospila	Oospila imula	Dognin	1911
Oospila	Oospila includaria	Herrich-Schaeffer	1855
Oospila	Oospila jaspidata	Warren	1897
Oospila	Oospila lactecincta	Warren	1909
Oospila	Oospila lacteguttata	Warren	1909
Oospila	Oospila leucostigma	Warren	1907
Oospila	Oospila leucothalera	Prout	1932
Oospila	Oospila lilacina	Warren	1906
Oospila	Oospila longipalpis	Warren	1906
Oospila	Oospila longiplaga	Warren	1909
Oospila	Oospila loreenae	Lindt, Hausmann & Viidalepp	2018
Oospila	Oospila lunicincta	Warren	1909
Oospila	Oospila marginata	Warren	1897
Oospila	Oospila miccularia	Guenee	1858
Oospila	Oospila moseri	Lindt, Hausmann & Viidalepp	2018
Oospila	Oospila nigripunctata	Warren	1909
Oospila	Oospila nivetacta	Warren	1906
Oospila	Oospila obeliscata	Warren	1906
Oospila	Oospila obsolescens	Prout	1932
Oospila	Oospila orula	Viidalepp	2002
Oospila	Oospila pallidaria	Schaus	1897
Oospila	Oospila pellucida	Prout	1916
Oospila	Oospila permagna	Warren	1909
Oospila	Oospila pipa	Lindt, Hausmann & Viidalepp	2018
Oospila	Oospila poirieri	Lévêque & Viidalepp	2015
Oospila	Oospila quinquemaculata	Warren	1906
Oospila	Oospila rhodophragma	Prout	1916
Oospila	Oospila rosipara	Warren	1897
Oospila	Oospila rubescens	Warren	1906
Oospila	Oospila rufilimes	Warren	1905
Oospila	Oospila sellifera	Warren	1906
Oospila	Oospila semispurcata	Warren	1906
Oospila	Oospila similiplaga	Warren	1900
Oospila	Oospila sporadata	Warren	1906
Oospila	Oospila stagonata	Felder & Rogenhofer	1875
Oospila	Oospila subaurea	Warren	1907
Oospila	Oospila thalassina	Warren	1905
Oospila	Oospila tricamerata	Prout	1916
Oospila	Oospila trilunaria	Guenee	1858
Oospila	Oospila venezuelata	Walker	1861
Oospila	Oospila violacea	Warren	1897
Oospila	Oospila zamaradaria	Fletcher	1952
Opisthotia	Opisthotia tumidilinea	Moore	1888
Ornithospila	Ornithospila avicularia	Guenee	1858
Ornithospila	Ornithospila bipunctata	Prout	1916
Ornithospila	Ornithospila carteronae	Herbulot	1982
Ornithospila	Ornithospila cincta	Walker	1861
Ornithospila	Ornithospila esmeralda	Hampson	1895
Ornithospila	Ornithospila explorator	Tautel	2015
Ornithospila	Ornithospila lineata	Moore	1872
Ornithospila	Ornithospila odontogramma	Prout	1916
Ornithospila	Ornithospila psittacina	Felder & Rogenhofer	1875
Ornithospila	Ornithospila submonstrans	Walker	1861
Ornithospila	Ornithospila succincta	Prout	1917
Ornithospila	Ornithospila sundaensis	Holloway	1976
Ornithospila	Ornithospila viridimargo	Prout	1916
Orothalassodes	Orothalassodes absimilis	Warren	1901
Orothalassodes	Orothalassodes aptifimbria	Prout	1916
Orothalassodes	Orothalassodes curiosa	Swinhoe	1902
Orothalassodes	Orothalassodes falsaria	Prout	1912
Orothalassodes	Orothalassodes floccosa	Prout	1917
Orothalassodes	Orothalassodes glabrosa	Holloway	1996
Orothalassodes	Orothalassodes hypocrites	Prout	1912
Orothalassodes	Orothalassodes leucoceraea	Prout	1925
Orothalassodes	Orothalassodes leucospilota	Moore	1887
Orothalassodes	Orothalassodes luculentus	Inoue	2006
Orothalassodes	Orothalassodes masuii	Inoue	2006
Orothalassodes	Orothalassodes mirificus	Inoue	2006
Orothalassodes	Orothalassodes pantascia	West	1930
Orothalassodes	Orothalassodes pervulgatus	Inoue	2005
Orothalassodes	Orothalassodes philippinus	Inoue	2006
Orothalassodes	Orothalassodes retaka	Holloway	1996
Orothalassodes	Orothalassodes simplex	Warren	1912
Orothalassodes	Orothalassodes vivida	Prout	1922
Orthorisma	Orthorisma netunaria	Guenee	1858
Oxychora	Oxychora assimilis	Rothschild	1915
Oxychora	Oxychora batis	Warren	1906
Oxychora	Oxychora candidicosta	Prout	1933
Oxychora	Oxychora dentilinea	Warren	1912
Oxychora	Oxychora ruficincta	Warren	1907
Oxychora	Oxychora spilota	Warren	1912
Oxychora	Oxychora tenuis	Warren	1898
Pachista	Pachista superans	Butler	1878
Pachycopsis	Pachycopsis aurata	Warren	1904
Pachycopsis	Pachycopsis caducata	Felder & Rogenhofer	1875
Pachycopsis	Pachycopsis lunifera	Warren	1907
Pachycopsis	Pachycopsis malina	Butler	1881
Pachycopsis	Pachycopsis tridentata	Warren	1897
Pachyodes	Pachyodes amplificata	Walker	1862
Pachyodes	Pachyodes costiflavens	Wehrli	1933
Pachyodes	Pachyodes ectoxantha	Wehrli	1933
Pachyodes	Pachyodes haemataria	Herrich-Schaeffer	1854
Pachyodes	Pachyodes jianfengensis	Han & Xue	2008
Pachyodes	Pachyodes leucomelanaria	Poujade	1895
Pachyodes	Pachyodes novata	Han & Xue	2008
Pachyodes	Pachyodes ornataria	Moore	1888
Pachyodes	Pachyodes pratti	Prout	1927
Pachyodes	Pachyodes subtrita	Prout	1914
Pachyodes	Pachyodes vigil	Prout	1926
Pamphlebia	Pamphlebia rubrolimbraria	Guenee	1858
Pamphlebia	Pamphlebia zebrinata	Thierry-Mieg	1915
Paragathia	Paragathia albimarginata	Warren	1902
Paramaxates	Paramaxates fournieri	Tautel	2016
Paramaxates	Paramaxates inornata	Yazaki	1988
Paramaxates	Paramaxates khasiana	Warren	1894
Paramaxates	Paramaxates macrocerata	Yazaki	1988
Paramaxates	Paramaxates polygrapharia	Walker	1860
Paramaxates	Paramaxates posterecta	Holloway	1976
Paramaxates	Paramaxates spinivesica	Holloway	1996
Paramaxates	Paramaxates taiwana	Yazaki	1988
Paramaxates	Paramaxates vagata	Walker	1861
Paramaxates	Paramaxates yazakii	Holloway	1996
Paraprasina	Paraprasina discolor	Warren	1897
Paraterpna	Paraterpna harrisoni	Goldfinch	1929
Paromphacodes	Paromphacodes alpha	Lindt, Tasane, Õunap & Viidalepp	2017
Paromphacodes	Paromphacodes alticola	Lindt, Tasane, Õunap & Viidalepp	2017
Paromphacodes	Paromphacodes onae	Lindt, Tasane, Õunap & Viidalepp	2017
Paromphacodes	Paromphacodes perpulchra	Warren	1905
Paromphacodes	Paromphacodes resalaria	Schaus	1929
Paromphacodes	Paromphacodes rubrimargo	Warren	1897
Paromphacodes	Paromphacodes rubristellata	Warren	1897
Paromphacodes	Paromphacodes spina	Lindt, Tasane, Õunap & Viidalepp	2017
Paromphacodes	Paromphacodes summita	Lindt, Tasane, Õunap & Viidalepp	2017
Pelagodes	Pelagodes antiquadraria	Inoue	1976
Pelagodes	Pelagodes aucta	Prout	1912
Pelagodes	Pelagodes bellula	Han & Xue	2011
Pelagodes	Pelagodes bicornutus	Inoue	2006
Pelagodes	Pelagodes cancriformis	Viidalepp, Han & Lindt	2012
Pelagodes	Pelagodes clarifimbria	Prout	1919
Pelagodes	Pelagodes cochlearis	Holloway	1996
Pelagodes	Pelagodes denticulatus	Inoue	2006
Pelagodes	Pelagodes falsaria	Prout	1912
Pelagodes	Pelagodes flavifimbria	Warren	1912
Pelagodes	Pelagodes forceps	Holloway	1996
Pelagodes	Pelagodes forficatus	Inoue	2006
Pelagodes	Pelagodes furcatus	Inoue	2006
Pelagodes	Pelagodes furvifimbria	Prout	1917
Pelagodes	Pelagodes luzonicus	Inoue	2006
Pelagodes	Pelagodes minimus	Inoue	2003
Pelagodes	Pelagodes mirandus	Inoue	2006
Pelagodes	Pelagodes ochreipennis	Inoue	2006
Pelagodes	Pelagodes ogasawarensis	Inoue	1994
Pelagodes	Pelagodes palawanus	Inoue	2006
Pelagodes	Pelagodes paraveraria	Han & Xue	2011
Pelagodes	Pelagodes proquadraria	Inoue	1976
Pelagodes	Pelagodes rana	Holloway	1996
Pelagodes	Pelagodes retusa	Prout	1922
Pelagodes	Pelagodes rubellifrons	Warren	1912
Pelagodes	Pelagodes semengok	Holloway	1996
Pelagodes	Pelagodes semihyalina	Walker	1861
Pelagodes	Pelagodes semirana	Inoue	2006
Pelagodes	Pelagodes simplvalvae	Han & Xue	2011
Pelagodes	Pelagodes sinuspinae	Han & Xue	2011
Pelagodes	Pelagodes spiniseparati	Holloway	1996
Pelagodes	Pelagodes subquadraria	Inoue	1976
Pelagodes	Pelagodes subviridis	Warren	1905
Pelagodes	Pelagodes tridens	Holloway	1996
Pelagodes	Pelagodes ultimarius	Inoue	2006
Pelagodes	Pelagodes veraria	Guenee	1858
Pelagodes	Pelagodes waterstradti	Holloway	1996
Pentheochlora	Pentheochlora uniformis	Hampson	1891
Perithalera	Perithalera oblongata	Warren	1898
Perithalera	Perithalera oblongula	Prout	1922
Petovia	Petovia marginata	Walker	1854
Phaiogramma	Phaiogramma discessa	Walker	1861
Phaiogramma	Phaiogramma etruscaria	Zeller	1849
Phaiogramma	Phaiogramma faustinata	Milliere	1868
Phaiogramma	Phaiogramma patialensis	Rose & Devinder	1986
Phaiogramma	Phaiogramma polemia	Prout	1920
Phaiogramma	Phaiogramma pulmentaria	Guenee	1858
Phaiogramma	Phaiogramma stibolepida	Butler	1879
Phrudocentra	Phrudocentra abscondita	Prout	1932
Phrudocentra	Phrudocentra agari	Prout	1916
Phrudocentra	Phrudocentra albiceps	Warren	1904
Phrudocentra	Phrudocentra albicoronata	Prout	1916
Phrudocentra	Phrudocentra centrifugaria	Herrich-Schaeffer	1870
Phrudocentra	Phrudocentra condensata	Warren	1907
Phrudocentra	Phrudocentra contaminata	Prout	1916
Phrudocentra	Phrudocentra discata	Warren	1909
Phrudocentra	Phrudocentra eccentrica	Prout	1916
Phrudocentra	Phrudocentra genuflexa	Warren	1906
Phrudocentra	Phrudocentra inquilina	Dognin	1911
Phrudocentra	Phrudocentra intermedia	Warren	1904
[truncated: 644 more rows]
