# Supplementary material for: Review of recent taxonomic changes to the emerald moths (Lepidoptera: Geometridae: Geometrinae)
Source: Biodivers Data J. 2020 Apr 30;8:e52190. doi: 10.3897/BDJ.8.e52190 (PMC7205841; doi:10.3897/BDJ.8.e52190)
Supplement: XML Treatment for Acidaliastis [file BDJ.8.e52190-treatment1.xml]

<!DOCTYPE tp:taxon-treatment
  PUBLIC "-//TaxonX//DTD Taxonomic Treatment Publishing DTD v0 20100105//EN" "tax-treatment-NSO.dtd">
<tp:taxon-treatment xmlns:tp="http://www.plazi.org/taxpub"><tp:treatment-meta><mixed-citation publication-type="journal"><person-group><name><surname>Plotkin</surname><given-names>David</given-names></name><name><surname>Kawahara</surname><given-names>Akito Y.</given-names></name></person-group><article-title>Review of recent taxonomic changes to the emerald moths (<tp:taxon-name><tp:taxon-name-part taxon-name-part-type="order">Lepidoptera</tp:taxon-name-part></tp:taxon-name>: <tp:taxon-name><tp:taxon-name-part taxon-name-part-type="family">Geometridae</tp:taxon-name-part></tp:taxon-name>: <tp:taxon-name><tp:taxon-name-part taxon-name-part-type="subfamily">Geometrinae</tp:taxon-name-part></tp:taxon-name>)</article-title><source>Biodivers Data J</source><day>30</day><month>4</month><year>2020</year><volume>8</volume><pub-id pub-id-type="doi">10.3897/BDJ.8.e52190</pub-id></mixed-citation></tp:treatment-meta><tp:nomenclature><tp:taxon-name>
              <object-id xmlns:xlink="http://www.w3.org/1999/xlink" content-type="arpha" xlink:type="simple">299EF5A0-BD51-546F-99E0-802C91EA1ADC</object-id>
              <tp:taxon-name-part taxon-name-part-type="genus">Acidaliastis</tp:taxon-name-part>
            </tp:taxon-name><tp:taxon-authority>Hampson, 1896</tp:taxon-authority><tp:nomenclature-citation-list><tp:nomenclature-citation><tp:taxon-name><tp:taxon-name-part taxon-name-part-type="genus" reg="Acidaliastis">Acidaliastis</tp:taxon-name-part> <tp:taxon-name-part taxon-name-part-type="species" reg="porphyretica">porphyretica</tp:taxon-name-part></tp:taxon-name><comment> Prout, 1925</comment></tp:nomenclature-citation><tp:nomenclature-citation><tp:taxon-name><tp:taxon-name-part taxon-name-part-type="genus" reg="Acidaliastis">Acidaliastis</tp:taxon-name-part> <tp:taxon-name-part taxon-name-part-type="species" reg="subbrunnescens">subbrunnescens</tp:taxon-name-part></tp:taxon-name><comment> Prout, 1916</comment></tp:nomenclature-citation></tp:nomenclature-citation-list></tp:nomenclature><tp:treatment-sec sec-type="Notes"><title>Notes</title><p>The AfroMoths database (<xref ref-type="bibr" rid="B5535811">De Prins and De Prins 2019</xref>) states, without a citation, that <italic><tp:taxon-name><tp:taxon-name-part taxon-name-part-type="genus" reg="Acidaliastis">Acidaliastis</tp:taxon-name-part> <tp:taxon-name-part taxon-name-part-type="species" reg="porphyretica">porphyretica</tp:taxon-name-part></tp:taxon-name></italic> was transferred to the genus <italic><tp:taxon-name><tp:taxon-name-part taxon-name-part-type="genus" reg="Acidromodes">Acidromodes</tp:taxon-name-part></tp:taxon-name></italic> Hausmann, 1996 and that <italic><tp:taxon-name><tp:taxon-name-part taxon-name-part-type="genus" reg="Acidaliastis">Acidaliastis</tp:taxon-name-part> <tp:taxon-name-part taxon-name-part-type="species" reg="subbrunnescens">subbrunnescens</tp:taxon-name-part></tp:taxon-name></italic> was transferred to <italic><tp:taxon-name><tp:taxon-name-part taxon-name-part-type="genus" reg="Hemidromodes">Hemidromodes</tp:taxon-name-part></tp:taxon-name></italic> Prout, 1916. After searching the literature, these names were found on other online species lists, but there did not appear to be any formal publications that proposed these new combinations. Thus, <italic><tp:taxon-name><tp:taxon-name-part taxon-name-part-type="genus" reg="Acidaliastis">Acidaliastis</tp:taxon-name-part> <tp:taxon-name-part taxon-name-part-type="species" reg="porphyretica">porphyretica</tp:taxon-name-part></tp:taxon-name></italic> and <italic><tp:taxon-name><tp:taxon-name-part taxon-name-part-type="genus" reg="Acidaliastis">Acidaliastis</tp:taxon-name-part> <tp:taxon-name-part taxon-name-part-type="species" reg="subbrunnescens">subbrunnescens</tp:taxon-name-part></tp:taxon-name></italic> are currently considered the valid names for these species.</p></tp:treatment-sec><ref-list><ref id="B5535811"><element-citation xmlns:xlink="http://www.w3.org/1999/xlink" publication-type="website" xlink:type="simple"><person-group person-group-type="author"><name name-style="western"><surname>De Prins</surname><given-names>J.</given-names></name><name name-style="western"><surname>De Prins</surname><given-names>W.</given-names></name></person-group><article-title>Afromoths, online database of Afrotropical moth species (<tp:taxon-name><tp:taxon-name-part taxon-name-part-type="order">Lepidoptera</tp:taxon-name-part></tp:taxon-name>).</article-title><uri xlink:type="simple">http://www.afromoths.net</uri><date-in-citation content-type="access-date">2019-09-30T00:00:00+03:00</date-in-citation></element-citation></ref></ref-list></tp:taxon-treatment>
