# Supplementary material for: Review of recent taxonomic changes to the emerald moths (Lepidoptera: Geometridae: Geometrinae)
Source: Biodivers Data J. 2020 Apr 30;8:e52190. doi: 10.3897/BDJ.8.e52190 (PMC7205841; doi:10.3897/BDJ.8.e52190)
Supplement: XML Treatment for Agathia [file BDJ.8.e52190-treatment2.xml]

<!DOCTYPE tp:taxon-treatment
  PUBLIC "-//TaxonX//DTD Taxonomic Treatment Publishing DTD v0 20100105//EN" "tax-treatment-NSO.dtd">
<tp:taxon-treatment xmlns:tp="http://www.plazi.org/taxpub"><tp:treatment-meta><mixed-citation publication-type="journal"><person-group><name><surname>Plotkin</surname><given-names>David</given-names></name><name><surname>Kawahara</surname><given-names>Akito Y.</given-names></name></person-group><article-title>Review of recent taxonomic changes to the emerald moths (<tp:taxon-name><tp:taxon-name-part taxon-name-part-type="order">Lepidoptera</tp:taxon-name-part></tp:taxon-name>: <tp:taxon-name><tp:taxon-name-part taxon-name-part-type="family">Geometridae</tp:taxon-name-part></tp:taxon-name>: <tp:taxon-name><tp:taxon-name-part taxon-name-part-type="subfamily">Geometrinae</tp:taxon-name-part></tp:taxon-name>)</article-title><source>Biodivers Data J</source><day>30</day><month>4</month><year>2020</year><volume>8</volume><pub-id pub-id-type="doi">10.3897/BDJ.8.e52190</pub-id></mixed-citation></tp:treatment-meta><tp:nomenclature><tp:taxon-name>
              <object-id xmlns:xlink="http://www.w3.org/1999/xlink" content-type="arpha" xlink:type="simple">77C41F2B-6DDF-5CB0-98B4-E155DB33EA4B</object-id>
              <tp:taxon-name-part taxon-name-part-type="genus">Agathia</tp:taxon-name-part>
            </tp:taxon-name><tp:taxon-authority>Guenée, [1858]</tp:taxon-authority><tp:nomenclature-citation-list><tp:nomenclature-citation><tp:taxon-name><tp:taxon-name-part taxon-name-part-type="genus" reg="Agathia">Agathia</tp:taxon-name-part> <tp:taxon-name-part taxon-name-part-type="species" reg="microlaetata">microlaetata</tp:taxon-name-part></tp:taxon-name><comment> Goyal, Kirti &amp; Saxena, 2018 ("sp. nov.")</comment></tp:nomenclature-citation></tp:nomenclature-citation-list></tp:nomenclature><tp:treatment-sec sec-type="Notes"><title>Notes</title><p>The name and locality of <italic><tp:taxon-name><tp:taxon-name-part taxon-name-part-type="genus" reg="Agathia">Agathia</tp:taxon-name-part> <tp:taxon-name-part taxon-name-part-type="species" reg="microlaetata">microlaetata</tp:taxon-name-part></tp:taxon-name></italic> appeared in <xref ref-type="bibr" rid="B5536792">Kirti et al. (2012)</xref>, but this new species was not formally described until it appeared in <xref ref-type="bibr" rid="B5729609">Goyal et al. (2018)</xref>.</p></tp:treatment-sec><ref-list><ref id="B5536792"><element-citation xmlns:xlink="http://www.w3.org/1999/xlink" publication-type="article" xlink:type="simple"><person-group person-group-type="author"><name name-style="western"><surname>Kirti</surname><given-names>JS</given-names></name><name name-style="western"><surname>Goyal</surname><given-names>T</given-names></name><name name-style="western"><surname>Kaur</surname><given-names>M</given-names></name></person-group><year>2012</year><article-title>An inventory of family <tp:taxon-name><tp:taxon-name-part taxon-name-part-type="family">Geometridae</tp:taxon-name-part></tp:taxon-name> (<tp:taxon-name><tp:taxon-name-part taxon-name-part-type="order">Lepidoptera</tp:taxon-name-part></tp:taxon-name>) from western ghats of India.</article-title><source>Journal of Entomological Research</source><volume>36</volume><fpage>83</fpage><lpage>94</lpage></element-citation></ref><ref id="B5729609"><element-citation xmlns:xlink="http://www.w3.org/1999/xlink" publication-type="article" xlink:type="simple"><person-group person-group-type="author"><name name-style="western"><surname>Goyal</surname><given-names>Tarun</given-names></name><name name-style="western"><surname>Kirti</surname><given-names>Jagbir Singh</given-names></name><name name-style="western"><surname>Saxena</surname><given-names>Abhinav</given-names></name></person-group><year>2018</year><article-title>Taxonomy of genus <italic><tp:taxon-name><tp:taxon-name-part taxon-name-part-type="genus" reg="Agathia">Agathia</tp:taxon-name-part></tp:taxon-name></italic> Guenée (<tp:taxon-name><tp:taxon-name-part taxon-name-part-type="order">Lepidoptera</tp:taxon-name-part></tp:taxon-name>: <tp:taxon-name><tp:taxon-name-part taxon-name-part-type="family">Geometridae</tp:taxon-name-part></tp:taxon-name>) with description of a new species from western ghats, India</article-title><source>Indian Journal of Entomology</source><volume>80</volume><issue>3</issue><fpage>951</fpage><lpage>959</lpage><pub-id pub-id-type="doi">10.5958/0974-8172.2018.00144.X</pub-id></element-citation></ref></ref-list></tp:taxon-treatment>
