# Supplementary material for: Review of recent taxonomic changes to the emerald moths (Lepidoptera: Geometridae: Geometrinae)
Source: Biodivers Data J. 2020 Apr 30;8:e52190. doi: 10.3897/BDJ.8.e52190 (PMC7205841; doi:10.3897/BDJ.8.e52190)
Supplement: XML Treatment for Aoshakuna [file BDJ.8.e52190-treatment4.xml]

<!DOCTYPE tp:taxon-treatment
  PUBLIC "-//TaxonX//DTD Taxonomic Treatment Publishing DTD v0 20100105//EN" "tax-treatment-NSO.dtd">
<tp:taxon-treatment xmlns:tp="http://www.plazi.org/taxpub"><tp:treatment-meta><mixed-citation publication-type="journal"><person-group><name><surname>Plotkin</surname><given-names>David</given-names></name><name><surname>Kawahara</surname><given-names>Akito Y.</given-names></name></person-group><article-title>Review of recent taxonomic changes to the emerald moths (<tp:taxon-name><tp:taxon-name-part taxon-name-part-type="order">Lepidoptera</tp:taxon-name-part></tp:taxon-name>: <tp:taxon-name><tp:taxon-name-part taxon-name-part-type="family">Geometridae</tp:taxon-name-part></tp:taxon-name>: <tp:taxon-name><tp:taxon-name-part taxon-name-part-type="subfamily">Geometrinae</tp:taxon-name-part></tp:taxon-name>)</article-title><source>Biodivers Data J</source><day>30</day><month>4</month><year>2020</year><volume>8</volume><pub-id pub-id-type="doi">10.3897/BDJ.8.e52190</pub-id></mixed-citation></tp:treatment-meta><tp:nomenclature><tp:taxon-name>
              <object-id xmlns:xlink="http://www.w3.org/1999/xlink" content-type="arpha" xlink:type="simple">3830F8B2-D432-5631-B602-75E0E57D3A42</object-id>
              <tp:taxon-name-part taxon-name-part-type="genus">Aoshakuna</tp:taxon-name-part>
            </tp:taxon-name><tp:taxon-authority>Matsumura, 1925 (“stat. rev.”)</tp:taxon-authority><tp:nomenclature-citation-list><tp:nomenclature-citation><tp:taxon-name>
                  <tp:taxon-name-part taxon-name-part-type="genus" reg="Nipponogelasma">Nipponogelasma</tp:taxon-name-part>
                </tp:taxon-name><comment> Inoue, 1946 (“syn. nov.”)</comment></tp:nomenclature-citation><tp:nomenclature-citation><tp:taxon-name><tp:taxon-name-part taxon-name-part-type="genus" reg="Aoshakuna">Aoshakuna</tp:taxon-name-part> <tp:taxon-name-part taxon-name-part-type="species" reg="lucia">lucia</tp:taxon-name-part></tp:taxon-name><comment> (Thierry-Mieg, 1916) (“comb. nov.”)</comment></tp:nomenclature-citation><tp:nomenclature-citation><tp:taxon-name><tp:taxon-name-part taxon-name-part-type="genus" reg="Aoshakuna">Aoshakuna</tp:taxon-name-part> <tp:taxon-name-part taxon-name-part-type="species" reg="sachalinensis">sachalinensis</tp:taxon-name-part></tp:taxon-name><comment> Matsumura, 1925 (“syn. nov.”)</comment></tp:nomenclature-citation><tp:nomenclature-citation><tp:taxon-name><tp:taxon-name-part taxon-name-part-type="genus" reg="Aoshakuna">Aoshakuna</tp:taxon-name-part> <tp:taxon-name-part taxon-name-part-type="species" reg="lucia">lucia</tp:taxon-name-part> <tp:taxon-name-part taxon-name-part-type="subspecies" reg="ussurica">ussurica</tp:taxon-name-part></tp:taxon-name><comment> Beljaev, 2007 (“ssp. nov.”)</comment></tp:nomenclature-citation></tp:nomenclature-citation-list></tp:nomenclature><tp:treatment-sec sec-type="Notes"><title>Notes</title><p>One new subspecies was described (<xref ref-type="bibr" rid="B5535761">Beljaev 2007</xref>).</p><p><italic><tp:taxon-name><tp:taxon-name-part taxon-name-part-type="genus" reg="Aoshakuna">Aoshakuna</tp:taxon-name-part></tp:taxon-name></italic> was previously a junior synonym of <italic><tp:taxon-name><tp:taxon-name-part taxon-name-part-type="genus" reg="Chlorissa">Chlorissa</tp:taxon-name-part></tp:taxon-name></italic> Stephens, but was re-instated by <xref ref-type="bibr" rid="B5535761">Beljaev (2007)</xref>. In the same revision, <xref ref-type="bibr" rid="B5535761">Beljaev (2007)</xref> subsequently designated <italic><tp:taxon-name><tp:taxon-name-part taxon-name-part-type="genus" reg="Nipponogelasma">Nipponogelasma</tp:taxon-name-part></tp:taxon-name></italic> a junior synonym of <italic><tp:taxon-name><tp:taxon-name-part taxon-name-part-type="genus" reg="Aoshakuna">Aoshakuna.</tp:taxon-name-part></tp:taxon-name></italic> As a result of this synonymy, <italic><tp:taxon-name><tp:taxon-name-part taxon-name-part-type="genus" reg="Nipponogelasma">Nipponogelasma</tp:taxon-name-part> <tp:taxon-name-part taxon-name-part-type="species" reg="lucia">lucia</tp:taxon-name-part></tp:taxon-name></italic> was transferred to <italic><tp:taxon-name><tp:taxon-name-part taxon-name-part-type="genus" reg="Aoshakuna">Aoshakuna</tp:taxon-name-part></tp:taxon-name></italic>, creating the new combination <italic><tp:taxon-name><tp:taxon-name-part taxon-name-part-type="genus" reg="Aoshakuna">A.</tp:taxon-name-part> <tp:taxon-name-part taxon-name-part-type="species" reg="lucia">lucia</tp:taxon-name-part></tp:taxon-name></italic>. <xref ref-type="bibr" rid="B5535761">Beljaev (2007)</xref> then synonymised this species with <italic><tp:taxon-name><tp:taxon-name-part taxon-name-part-type="genus" reg="Aoshakuna">A.</tp:taxon-name-part> <tp:taxon-name-part taxon-name-part-type="species" reg="sachalinensis">sachalinensis</tp:taxon-name-part></tp:taxon-name></italic>, the type species of <italic><tp:taxon-name><tp:taxon-name-part taxon-name-part-type="genus" reg="Aoshakuna">Aoshakuna</tp:taxon-name-part></tp:taxon-name></italic>.</p></tp:treatment-sec><ref-list><ref id="B5535761"><element-citation xmlns:xlink="http://www.w3.org/1999/xlink" publication-type="article" xlink:type="simple"><person-group person-group-type="author"><name name-style="western"><surname>Beljaev</surname><given-names>EA</given-names></name></person-group><year>2007</year><article-title>Taxonomic changes in the emerald moths (<tp:taxon-name><tp:taxon-name-part taxon-name-part-type="order">Lepidoptera</tp:taxon-name-part></tp:taxon-name>: <tp:taxon-name><tp:taxon-name-part taxon-name-part-type="family">Geometridae</tp:taxon-name-part></tp:taxon-name>, <tp:taxon-name><tp:taxon-name-part taxon-name-part-type="subfamily">Geometrinae</tp:taxon-name-part></tp:taxon-name>) of East Asia, with notes on the systematics and phylogeny of <tp:taxon-name><tp:taxon-name-part taxon-name-part-type="tribe">Hemitheini</tp:taxon-name-part></tp:taxon-name>.</article-title><source>Zootaxa</source><volume>1584</volume><fpage>55</fpage><lpage>68</lpage><pub-id pub-id-type="doi">10.11646/zootaxa.1584.1.2</pub-id></element-citation></ref></ref-list></tp:taxon-treatment>
