# Supplementary material for: Review of recent taxonomic changes to the emerald moths (Lepidoptera: Geometridae: Geometrinae)
Source: Biodivers Data J. 2020 Apr 30;8:e52190. doi: 10.3897/BDJ.8.e52190 (PMC7205841; doi:10.3897/BDJ.8.e52190)
Supplement: XML Treatment for Bathycolpodes [file BDJ.8.e52190-treatment6.xml]

<!DOCTYPE tp:taxon-treatment
  PUBLIC "-//TaxonX//DTD Taxonomic Treatment Publishing DTD v0 20100105//EN" "tax-treatment-NSO.dtd">
<tp:taxon-treatment xmlns:tp="http://www.plazi.org/taxpub"><tp:treatment-meta><mixed-citation publication-type="journal"><person-group><name><surname>Plotkin</surname><given-names>David</given-names></name><name><surname>Kawahara</surname><given-names>Akito Y.</given-names></name></person-group><article-title>Review of recent taxonomic changes to the emerald moths (<tp:taxon-name><tp:taxon-name-part taxon-name-part-type="order">Lepidoptera</tp:taxon-name-part></tp:taxon-name>: <tp:taxon-name><tp:taxon-name-part taxon-name-part-type="family">Geometridae</tp:taxon-name-part></tp:taxon-name>: <tp:taxon-name><tp:taxon-name-part taxon-name-part-type="subfamily">Geometrinae</tp:taxon-name-part></tp:taxon-name>)</article-title><source>Biodivers Data J</source><day>30</day><month>4</month><year>2020</year><volume>8</volume><pub-id pub-id-type="doi">10.3897/BDJ.8.e52190</pub-id></mixed-citation></tp:treatment-meta><tp:nomenclature><tp:taxon-name>
              <object-id xmlns:xlink="http://www.w3.org/1999/xlink" content-type="arpha" xlink:type="simple">F9BDDDDF-7B4F-5050-9DF7-DE51779BE45B</object-id>
              <tp:taxon-name-part taxon-name-part-type="genus">Bathycolpodes</tp:taxon-name-part>
            </tp:taxon-name><tp:taxon-authority>Prout, 1912</tp:taxon-authority><tp:nomenclature-citation-list><tp:nomenclature-citation><tp:taxon-name><tp:taxon-name-part taxon-name-part-type="genus" reg="Bathycolpodes">Bathycolpodes</tp:taxon-name-part> <tp:taxon-name-part taxon-name-part-type="species" reg="parexplanata">parexplanata</tp:taxon-name-part></tp:taxon-name><comment> Karisch &amp; Hoppe, 2010 (“sp. nov.”)</comment></tp:nomenclature-citation><tp:nomenclature-citation><tp:taxon-name><tp:taxon-name-part taxon-name-part-type="genus" reg="Bathycolpodes">Bathycolpodes</tp:taxon-name-part> <tp:taxon-name-part taxon-name-part-type="species" reg="roehrichti">roehrichti</tp:taxon-name-part></tp:taxon-name><comment> Karisch, 2010 (“sp. nov.”)</comment></tp:nomenclature-citation><tp:nomenclature-citation><tp:taxon-name><tp:taxon-name-part taxon-name-part-type="genus" reg="Bathycolpodes">Bathycolpodes</tp:taxon-name-part> <tp:taxon-name-part taxon-name-part-type="species" reg="scheeli">scheeli</tp:taxon-name-part></tp:taxon-name><comment> Karisch &amp; Hoppe, 2010 (“sp. nov.”)</comment></tp:nomenclature-citation><tp:nomenclature-citation><tp:taxon-name><tp:taxon-name-part taxon-name-part-type="genus" reg="Bathycolpodes">Bathycolpodes</tp:taxon-name-part> <tp:taxon-name-part taxon-name-part-type="species" reg="subferrata">subferrata</tp:taxon-name-part></tp:taxon-name><comment> Prout, 1930 (“stat. nov.”)</comment></tp:nomenclature-citation><tp:nomenclature-citation><tp:taxon-name><tp:taxon-name-part taxon-name-part-type="genus" reg="Bathycolpodes">Bathycolpodes</tp:taxon-name-part> <tp:taxon-name-part taxon-name-part-type="species" reg="subfuscata">subfuscata</tp:taxon-name-part></tp:taxon-name><comment> (Warren, 1902)</comment></tp:nomenclature-citation></tp:nomenclature-citation-list></tp:nomenclature><tp:treatment-sec sec-type="Notes"><title>Notes</title><p>Three new species were described (<xref ref-type="bibr" rid="B5536028">Karisch 2010</xref>). Although Henri Hoppe is credited with co-authorship of the new species <italic><tp:taxon-name><tp:taxon-name-part taxon-name-part-type="genus" reg="Bathycolpodes">Bathycolpodes</tp:taxon-name-part> <tp:taxon-name-part taxon-name-part-type="species" reg="parexplanata">parexplanata</tp:taxon-name-part></tp:taxon-name></italic> and <italic><tp:taxon-name><tp:taxon-name-part taxon-name-part-type="genus" reg="Bathycolpodes">B.</tp:taxon-name-part> <tp:taxon-name-part taxon-name-part-type="species" reg="scheeli">scheeli</tp:taxon-name-part></tp:taxon-name></italic> in <xref ref-type="bibr" rid="B5536028">Karisch (2010)</xref>, he is not credited as an author of the publication.</p><p>The subspecies <italic><tp:taxon-name><tp:taxon-name-part taxon-name-part-type="genus" reg="Bathycolpodes">Bathycolpodes</tp:taxon-name-part> <tp:taxon-name-part taxon-name-part-type="species" reg="subfuscata">subfuscata</tp:taxon-name-part> <tp:taxon-name-part taxon-name-part-type="subspecies" reg="subferrata">subferrata</tp:taxon-name-part></tp:taxon-name></italic> was elevated to the species <italic><tp:taxon-name><tp:taxon-name-part taxon-name-part-type="genus" reg="Bathycolpodes">B.</tp:taxon-name-part> <tp:taxon-name-part taxon-name-part-type="species" reg="subferrata">subferrata</tp:taxon-name-part></tp:taxon-name></italic> by <xref ref-type="bibr" rid="B5536028">Karisch (2010)</xref>.</p></tp:treatment-sec><ref-list><ref id="B5536028"><element-citation xmlns:xlink="http://www.w3.org/1999/xlink" publication-type="article" xlink:type="simple"><person-group person-group-type="author"><name name-style="western"><surname>Karisch</surname><given-names>T</given-names></name></person-group><year>2010</year><article-title><tp:taxon-name><tp:taxon-name-part taxon-name-part-type="family">Geometridae</tp:taxon-name-part></tp:taxon-name> der Expeditionen H. Hoppes nach Bioko 1. Teil: <tp:taxon-name><tp:taxon-name-part taxon-name-part-type="subfamily">Desmobathrinae</tp:taxon-name-part></tp:taxon-name>, <tp:taxon-name><tp:taxon-name-part taxon-name-part-type="subfamily">Geometrinae</tp:taxon-name-part></tp:taxon-name> (<tp:taxon-name><tp:taxon-name-part taxon-name-part-type="order">Lepidoptera</tp:taxon-name-part></tp:taxon-name>, <tp:taxon-name><tp:taxon-name-part taxon-name-part-type="family">Geometridae</tp:taxon-name-part></tp:taxon-name>).</article-title><source>Lambillionea</source><volume>110</volume><fpage>344</fpage><lpage>352</lpage></element-citation></ref></ref-list></tp:taxon-treatment>
