# Supplementary material for: Review of recent taxonomic changes to the emerald moths (Lepidoptera: Geometridae: Geometrinae)
Source: Biodivers Data J. 2020 Apr 30;8:e52190. doi: 10.3897/BDJ.8.e52190 (PMC7205841; doi:10.3897/BDJ.8.e52190)
Supplement: XML Treatment for Chlororithra [file BDJ.8.e52190-treatment12.xml]

<!DOCTYPE tp:taxon-treatment
  PUBLIC "-//TaxonX//DTD Taxonomic Treatment Publishing DTD v0 20100105//EN" "tax-treatment-NSO.dtd">
<tp:taxon-treatment xmlns:tp="http://www.plazi.org/taxpub"><tp:treatment-meta><mixed-citation publication-type="journal"><person-group><name><surname>Plotkin</surname><given-names>David</given-names></name><name><surname>Kawahara</surname><given-names>Akito Y.</given-names></name></person-group><article-title>Review of recent taxonomic changes to the emerald moths (<tp:taxon-name><tp:taxon-name-part taxon-name-part-type="order">Lepidoptera</tp:taxon-name-part></tp:taxon-name>: <tp:taxon-name><tp:taxon-name-part taxon-name-part-type="family">Geometridae</tp:taxon-name-part></tp:taxon-name>: <tp:taxon-name><tp:taxon-name-part taxon-name-part-type="subfamily">Geometrinae</tp:taxon-name-part></tp:taxon-name>)</article-title><source>Biodivers Data J</source><day>30</day><month>4</month><year>2020</year><volume>8</volume><pub-id pub-id-type="doi">10.3897/BDJ.8.e52190</pub-id></mixed-citation></tp:treatment-meta><tp:nomenclature><tp:taxon-name>
              <object-id xmlns:xlink="http://www.w3.org/1999/xlink" content-type="arpha" xlink:type="simple">1793074D-B595-5AF3-9745-E66731F73377</object-id>
              <tp:taxon-name-part taxon-name-part-type="genus">Chlororithra</tp:taxon-name-part>
            </tp:taxon-name><tp:taxon-authority>Butler, 1889</tp:taxon-authority><tp:nomenclature-citation-list><tp:nomenclature-citation><tp:taxon-name><tp:taxon-name-part taxon-name-part-type="genus" reg="Chlororithra">Chlororithra</tp:taxon-name-part> <tp:taxon-name-part taxon-name-part-type="species" reg="fea">fea</tp:taxon-name-part></tp:taxon-name><comment> Butler, 1889</comment></tp:nomenclature-citation><tp:nomenclature-citation><tp:taxon-name><tp:taxon-name-part taxon-name-part-type="genus" reg="Chlororithra">Chlororithra</tp:taxon-name-part> <tp:taxon-name-part taxon-name-part-type="species" reg="missioniaria">missioniaria</tp:taxon-name-part></tp:taxon-name><comment> Oberthür, 1916 (“stat. nov.”)</comment></tp:nomenclature-citation></tp:nomenclature-citation-list></tp:nomenclature><tp:treatment-sec sec-type="Notes"><title>Notes</title><p><italic><tp:taxon-name><tp:taxon-name-part taxon-name-part-type="genus" reg="Chlororithra">Chlororithra</tp:taxon-name-part> <tp:taxon-name-part taxon-name-part-type="species" reg="missioniaria">missioniaria</tp:taxon-name-part></tp:taxon-name></italic> was originally described as a variation of <italic><tp:taxon-name><tp:taxon-name-part taxon-name-part-type="genus" reg="Chlororithra">C.</tp:taxon-name-part> <tp:taxon-name-part taxon-name-part-type="species" reg="fea">fea</tp:taxon-name-part></tp:taxon-name></italic> by <xref ref-type="bibr" rid="B5536920">Oberthür (1916)</xref>. <xref ref-type="bibr" rid="B5536979">Parsons et al. (1999)</xref> instead treated <italic><tp:taxon-name><tp:taxon-name-part taxon-name-part-type="genus" reg="Chlororithra">C.</tp:taxon-name-part> <tp:taxon-name-part taxon-name-part-type="species" reg="missioniaria">missioniaria</tp:taxon-name-part></tp:taxon-name></italic> as a junior synonym of <italic><tp:taxon-name><tp:taxon-name-part taxon-name-part-type="genus" reg="Chlororithra">C.</tp:taxon-name-part> <tp:taxon-name-part taxon-name-part-type="species" reg="fea">fea</tp:taxon-name-part></tp:taxon-name></italic>, so the name was absent from the checklist of <xref ref-type="bibr" rid="B5537022">Scoble and Hausmann (2007)</xref>; however, prior to the publication of the checklist, <italic><tp:taxon-name><tp:taxon-name-part taxon-name-part-type="genus" reg="Chlororithra">C.</tp:taxon-name-part> <tp:taxon-name-part taxon-name-part-type="species" reg="missioniaria">missioniaria</tp:taxon-name-part></tp:taxon-name></italic> was designated a distinct species of <italic><tp:taxon-name><tp:taxon-name-part taxon-name-part-type="genus" reg="Chlororithra">Chlororithra</tp:taxon-name-part></tp:taxon-name></italic> by <xref ref-type="bibr" rid="B5535859">Han et al. (2006)</xref>.</p></tp:treatment-sec><ref-list><ref id="B5536920"><element-citation xmlns:xlink="http://www.w3.org/1999/xlink" publication-type="article" xlink:type="simple"><person-group person-group-type="author"><name name-style="western"><surname>Oberthür</surname><given-names>C</given-names></name></person-group><year>1916</year><article-title>Révision iconographique des espèces de Phalénites (<tp:taxon-name><tp:taxon-name-part taxon-name-part-type="genus" reg="Geometra">Geometra</tp:taxon-name-part></tp:taxon-name>, Linné).</article-title><source>Etudes de Lépidoptérologie Comparée</source><volume>12</volume><fpage>67</fpage><lpage>176</lpage></element-citation></ref><ref id="B5536979"><element-citation xmlns:xlink="http://www.w3.org/1999/xlink" publication-type="book" xlink:type="simple"><person-group person-group-type="author"><name name-style="western"><surname>Parsons</surname><given-names>MS</given-names></name><name name-style="western"><surname>Scoble</surname><given-names>MJ</given-names></name><name name-style="western"><surname>Honey</surname><given-names>MR</given-names></name><name name-style="western"><surname>Pitkin</surname><given-names>LM</given-names></name><name name-style="western"><surname>Pitkin</surname><given-names>BR</given-names></name></person-group><year>1999</year><source>Geometrid moths of the world: a catalogue (<tp:taxon-name><tp:taxon-name-part taxon-name-part-type="order">Lepidoptera</tp:taxon-name-part></tp:taxon-name>, <tp:taxon-name><tp:taxon-name-part taxon-name-part-type="family">Geometridae</tp:taxon-name-part></tp:taxon-name>).</source><publisher-name>CSIRO</publisher-name><publisher-loc>Clayton North, Victoria, Australia</publisher-loc><size units="page">1304</size></element-citation></ref><ref id="B5537022"><element-citation xmlns:xlink="http://www.w3.org/1999/xlink" publication-type="website" xlink:type="simple"><person-group person-group-type="author"><name name-style="western"><surname>Scoble</surname><given-names>M</given-names></name><name name-style="western"><surname>Hausmann</surname><given-names>A</given-names></name></person-group><article-title>Online list of valid and available names of the <tp:taxon-name><tp:taxon-name-part taxon-name-part-type="family">Geometridae</tp:taxon-name-part></tp:taxon-name> of the World</article-title><uri xlink:type="simple">http://www.lepbarcoding.org/geometridae/species_checklists.php</uri><date-in-citation content-type="access-date">2019-11-01T00:00:00+02:00</date-in-citation></element-citation></ref><ref id="B5535859"><element-citation xmlns:xlink="http://www.w3.org/1999/xlink" publication-type="article" xlink:type="simple"><person-group person-group-type="author"><name name-style="western"><surname>Han</surname><given-names>H</given-names></name><name name-style="western"><surname>Li</surname><given-names>H</given-names></name><name name-style="western"><surname>Xue</surname><given-names>D</given-names></name></person-group><year>2006</year><article-title>Revision of <italic><tp:taxon-name><tp:taxon-name-part taxon-name-part-type="genus" reg="Chlororithra">Chlororithra</tp:taxon-name-part></tp:taxon-name></italic> Butler, 1889 (<tp:taxon-name><tp:taxon-name-part taxon-name-part-type="order">Lepidoptera</tp:taxon-name-part></tp:taxon-name>, <tp:taxon-name><tp:taxon-name-part taxon-name-part-type="family">Geometridae</tp:taxon-name-part></tp:taxon-name>, <tp:taxon-name><tp:taxon-name-part taxon-name-part-type="subfamily">Geometrinae</tp:taxon-name-part></tp:taxon-name>)</article-title><source>Zootaxa</source><volume>1221</volume><issue>1</issue><fpage>29</fpage><lpage>39</lpage><pub-id pub-id-type="doi">10.11646/zootaxa.1221.1.4</pub-id></element-citation></ref></ref-list></tp:taxon-treatment>
