# Supplementary material for: Review of recent taxonomic changes to the emerald moths (Lepidoptera: Geometridae: Geometrinae)
Source: Biodivers Data J. 2020 Apr 30;8:e52190. doi: 10.3897/BDJ.8.e52190 (PMC7205841; doi:10.3897/BDJ.8.e52190)
Supplement: XML Treatment for Comibaena [file BDJ.8.e52190-treatment13.xml]

<!DOCTYPE tp:taxon-treatment
  PUBLIC "-//TaxonX//DTD Taxonomic Treatment Publishing DTD v0 20100105//EN" "tax-treatment-NSO.dtd">
<tp:taxon-treatment xmlns:tp="http://www.plazi.org/taxpub"><tp:treatment-meta><mixed-citation publication-type="journal"><person-group><name><surname>Plotkin</surname><given-names>David</given-names></name><name><surname>Kawahara</surname><given-names>Akito Y.</given-names></name></person-group><article-title>Review of recent taxonomic changes to the emerald moths (<tp:taxon-name><tp:taxon-name-part taxon-name-part-type="order">Lepidoptera</tp:taxon-name-part></tp:taxon-name>: <tp:taxon-name><tp:taxon-name-part taxon-name-part-type="family">Geometridae</tp:taxon-name-part></tp:taxon-name>: <tp:taxon-name><tp:taxon-name-part taxon-name-part-type="subfamily">Geometrinae</tp:taxon-name-part></tp:taxon-name>)</article-title><source>Biodivers Data J</source><day>30</day><month>4</month><year>2020</year><volume>8</volume><pub-id pub-id-type="doi">10.3897/BDJ.8.e52190</pub-id></mixed-citation></tp:treatment-meta><tp:nomenclature><tp:taxon-name>
              <object-id xmlns:xlink="http://www.w3.org/1999/xlink" content-type="arpha" xlink:type="simple">DFDDA539-4486-55E6-92B5-BE2B4274B0CA</object-id>
              <tp:taxon-name-part taxon-name-part-type="genus">Comibaena</tp:taxon-name-part>
            </tp:taxon-name><tp:taxon-authority>Hübner, [1823]</tp:taxon-authority><tp:nomenclature-citation-list><tp:nomenclature-citation><tp:taxon-name><tp:taxon-name-part taxon-name-part-type="genus" reg="Comibaena">Comibaena</tp:taxon-name-part> <tp:taxon-name-part taxon-name-part-type="species" reg="auromaculata">auromaculata</tp:taxon-name-part></tp:taxon-name><comment> Han, Galsworthy &amp; Xue, 2012 (“sp. nov.”)</comment></tp:nomenclature-citation><tp:nomenclature-citation><tp:taxon-name><tp:taxon-name-part taxon-name-part-type="genus" reg="Comibaena">Comibaena</tp:taxon-name-part> <tp:taxon-name-part taxon-name-part-type="species" reg="bellula">bellula</tp:taxon-name-part></tp:taxon-name><comment> Han, Galsworthy &amp; Xue, 2012 (“sp. nov.”)</comment></tp:nomenclature-citation><tp:nomenclature-citation><tp:taxon-name><tp:taxon-name-part taxon-name-part-type="genus" reg="Comibaena">Comibaena</tp:taxon-name-part> <tp:taxon-name-part taxon-name-part-type="species" reg="birectilinea">birectilinea</tp:taxon-name-part></tp:taxon-name><comment> Han, Galsworthy &amp; Xue, 2012 (“sp. nov.”)</comment></tp:nomenclature-citation><tp:nomenclature-citation><tp:taxon-name><tp:taxon-name-part taxon-name-part-type="genus" reg="Comibaena">Comibaena</tp:taxon-name-part> <tp:taxon-name-part taxon-name-part-type="species" reg="decora">decora</tp:taxon-name-part></tp:taxon-name><comment> Han, Galsworthy &amp; Xue, 2012 (“sp. nov.”)</comment></tp:nomenclature-citation><tp:nomenclature-citation><tp:taxon-name><tp:taxon-name-part taxon-name-part-type="genus" reg="Comibaena">Comibaena</tp:taxon-name-part> <tp:taxon-name-part taxon-name-part-type="species" reg="levequei">levequei</tp:taxon-name-part></tp:taxon-name><comment> Leraut, 2009 (“sp. nov.”)</comment></tp:nomenclature-citation><tp:nomenclature-citation><tp:taxon-name><tp:taxon-name-part taxon-name-part-type="genus" reg="Comibaena">Comibaena</tp:taxon-name-part> <tp:taxon-name-part taxon-name-part-type="species" reg="nigromacularia">nigromacularia</tp:taxon-name-part></tp:taxon-name><comment> (Leech, 1897)</comment></tp:nomenclature-citation><tp:nomenclature-citation><tp:taxon-name><tp:taxon-name-part taxon-name-part-type="genus" reg="Comibaena">Comibaena</tp:taxon-name-part> <tp:taxon-name-part taxon-name-part-type="species" reg="delicatior">delicatior</tp:taxon-name-part></tp:taxon-name><comment> (Warren, 1897) (“syn. nov.”)</comment></tp:nomenclature-citation><tp:nomenclature-citation><tp:taxon-name><tp:taxon-name-part taxon-name-part-type="genus" reg="Comibaena">Comibaena</tp:taxon-name-part> <tp:taxon-name-part taxon-name-part-type="species" reg="parornataria">parornataria</tp:taxon-name-part></tp:taxon-name><comment> Han, Galsworthy &amp; Xue, 2012 (“sp. nov.”)</comment></tp:nomenclature-citation><tp:nomenclature-citation><tp:taxon-name><tp:taxon-name-part taxon-name-part-type="genus" reg="Comibaena">Comibaena</tp:taxon-name-part> <tp:taxon-name-part taxon-name-part-type="species" reg="pictipennis">pictipennis</tp:taxon-name-part></tp:taxon-name><comment> Butler, 1880</comment></tp:nomenclature-citation><tp:nomenclature-citation><tp:taxon-name><tp:taxon-name-part taxon-name-part-type="genus" reg="Comibaena">Comibaena</tp:taxon-name-part> <tp:taxon-name-part taxon-name-part-type="species" reg="pictipennis">pictipennis</tp:taxon-name-part> <tp:taxon-name-part taxon-name-part-type="subspecies" reg="superornataria">superornataria</tp:taxon-name-part></tp:taxon-name><comment> (Oberthür, 1916) (“syn. nov.”)</comment></tp:nomenclature-citation><tp:nomenclature-citation><tp:taxon-name><tp:taxon-name-part taxon-name-part-type="genus" reg="Comibaena">Comibaena</tp:taxon-name-part> <tp:taxon-name-part taxon-name-part-type="species" reg="sheni">sheni</tp:taxon-name-part></tp:taxon-name><comment> Han, Galsworthy &amp; Xue, 2012 (“sp. nov.”)</comment></tp:nomenclature-citation><tp:nomenclature-citation><tp:taxon-name><tp:taxon-name-part taxon-name-part-type="genus" reg="Comibaena">Comibaena</tp:taxon-name-part> <tp:taxon-name-part taxon-name-part-type="species" reg="tibetensis">tibetensis</tp:taxon-name-part></tp:taxon-name><comment> Han, Galsworthy &amp; Xue, 2012 (“sp. nov.”)</comment></tp:nomenclature-citation><tp:nomenclature-citation><tp:taxon-name><tp:taxon-name-part taxon-name-part-type="genus" reg="Comibaena">Comibaena</tp:taxon-name-part> <tp:taxon-name-part taxon-name-part-type="species" reg="theodori">theodori</tp:taxon-name-part></tp:taxon-name><comment> Hausmann &amp; Parisi, 2014 (“sp. nov.”)</comment></tp:nomenclature-citation></tp:nomenclature-citation-list></tp:nomenclature><tp:treatment-sec sec-type="Notes"><title>Notes</title><p>Nine new species were described (<xref ref-type="bibr" rid="B5535849">Han et al. 2012</xref>, <xref ref-type="bibr" rid="B5535958">Hausmann et al. 2014</xref>).</p><p><xref ref-type="bibr" rid="B5536891">Müller et al. (2019)</xref> noted that <italic><tp:taxon-name><tp:taxon-name-part taxon-name-part-type="genus" reg="Comibaena">Comibaena</tp:taxon-name-part> <tp:taxon-name-part taxon-name-part-type="species" reg="levequei">levequei</tp:taxon-name-part></tp:taxon-name></italic> may be identical to <italic><tp:taxon-name><tp:taxon-name-part taxon-name-part-type="genus" reg="Comibaena">C.</tp:taxon-name-part> <tp:taxon-name-part taxon-name-part-type="species" reg="pseudoneriaria">pseudoneriaria</tp:taxon-name-part></tp:taxon-name></italic> Wehrli, 1926, but tentatively accepted it as a distinct species. <italic><tp:taxon-name><tp:taxon-name-part taxon-name-part-type="genus" reg="Comibaena">Comibaena</tp:taxon-name-part> <tp:taxon-name-part taxon-name-part-type="species" reg="delicatior">delicatior</tp:taxon-name-part></tp:taxon-name></italic> was synonymised with <italic><tp:taxon-name><tp:taxon-name-part taxon-name-part-type="genus" reg="Comibaena">C.</tp:taxon-name-part> <tp:taxon-name-part taxon-name-part-type="species" reg="nigromacularia">nigromacularia</tp:taxon-name-part></tp:taxon-name></italic> by <xref ref-type="bibr" rid="B5535929">Han and Xue (2011a)</xref>. <italic><tp:taxon-name><tp:taxon-name-part taxon-name-part-type="genus" reg="Comibaena">Comibaena</tp:taxon-name-part> <tp:taxon-name-part taxon-name-part-type="species" reg="pictipennis">pictipennis</tp:taxon-name-part> <tp:taxon-name-part taxon-name-part-type="subspecies" reg="superornataria">superornataria</tp:taxon-name-part></tp:taxon-name></italic> had its status changed from subspecies to junior synonym of <italic><tp:taxon-name><tp:taxon-name-part taxon-name-part-type="genus" reg="Comibaena">C.</tp:taxon-name-part> <tp:taxon-name-part taxon-name-part-type="species" reg="pictipennis">pictipennis</tp:taxon-name-part></tp:taxon-name></italic> by <xref ref-type="bibr" rid="B5535849">Han et al. (2012)</xref>.</p></tp:treatment-sec><ref-list><ref id="B5535849"><element-citation xmlns:xlink="http://www.w3.org/1999/xlink" publication-type="article" xlink:type="simple"><person-group person-group-type="author"><name name-style="western"><surname>Han</surname><given-names>H</given-names></name><name name-style="western"><surname>Galsworthy</surname><given-names>AC</given-names></name><name name-style="western"><surname>Xue</surname><given-names>D</given-names></name></person-group><year>2012</year><article-title>The <tp:taxon-name><tp:taxon-name-part taxon-name-part-type="tribe">Comibaenini</tp:taxon-name-part></tp:taxon-name> of China (<tp:taxon-name><tp:taxon-name-part taxon-name-part-type="family">Geometridae</tp:taxon-name-part></tp:taxon-name>: <tp:taxon-name><tp:taxon-name-part taxon-name-part-type="subfamily">Geometrinae</tp:taxon-name-part></tp:taxon-name>), with a review of the tribe</article-title><source>Zoological Journal of the Linnean Society</source><volume>165</volume><issue>4</issue><fpage>723</fpage><lpage>772</lpage><pub-id pub-id-type="doi">10.1111/j.1096-3642.2012.00826.x</pub-id></element-citation></ref><ref id="B5535958"><element-citation xmlns:xlink="http://www.w3.org/1999/xlink" publication-type="article" xlink:type="simple"><person-group person-group-type="author"><name name-style="western"><surname>Hausmann</surname><given-names>A</given-names></name><name name-style="western"><surname>Parisi</surname><given-names>F</given-names></name><name name-style="western"><surname>Sciarretta</surname><given-names>A</given-names></name></person-group><year>2014</year><article-title>The geometrid moths of Ethiopia I: tribes <tp:taxon-name><tp:taxon-name-part taxon-name-part-type="tribe">Pseudoterpnini</tp:taxon-name-part></tp:taxon-name> and <tp:taxon-name><tp:taxon-name-part taxon-name-part-type="tribe">Comibaenini</tp:taxon-name-part></tp:taxon-name> (<tp:taxon-name><tp:taxon-name-part taxon-name-part-type="order">Lepidoptera</tp:taxon-name-part></tp:taxon-name>: <tp:taxon-name><tp:taxon-name-part taxon-name-part-type="family">Geometridae</tp:taxon-name-part></tp:taxon-name>, <tp:taxon-name><tp:taxon-name-part taxon-name-part-type="subfamily">Geometrinae</tp:taxon-name-part></tp:taxon-name>)</article-title><source>Zootaxa</source><volume>3768</volume><issue>4</issue><fpage>460</fpage><lpage>468</lpage><pub-id pub-id-type="doi">10.11646/zootaxa.3768.4.4</pub-id></element-citation></ref><ref id="B5536891"><element-citation xmlns:xlink="http://www.w3.org/1999/xlink" publication-type="book" xlink:type="simple"><person-group person-group-type="author"><name name-style="western"><surname>Müller</surname><given-names>B</given-names></name><name name-style="western"><surname>Erlacher</surname><given-names>S</given-names></name><name name-style="western"><surname>Hausmann</surname><given-names>A</given-names></name><name name-style="western"><surname>Rajaei</surname><given-names>H</given-names></name><name name-style="western"><surname>Sihvonen</surname><given-names>P</given-names></name><name name-style="western"><surname>Skou</surname><given-names>P</given-names></name></person-group><year>2019</year><source>Volume 6. Part 1. Subfamily <tp:taxon-name><tp:taxon-name-part taxon-name-part-type="subfamily">Ennominae</tp:taxon-name-part></tp:taxon-name> II: (<tp:taxon-name><tp:taxon-name-part taxon-name-part-type="tribe">Boarmiini</tp:taxon-name-part></tp:taxon-name>, <tp:taxon-name><tp:taxon-name-part taxon-name-part-type="tribe">Gnophini</tp:taxon-name-part></tp:taxon-name>, additions to previous volumes).</source><publisher-name>Brill</publisher-name><publisher-loc>Leiden</publisher-loc><size units="page">906</size></element-citation></ref><ref id="B5535929"><element-citation xmlns:xlink="http://www.w3.org/1999/xlink" publication-type="book" xlink:type="simple"><person-group person-group-type="author"><name name-style="western"><surname>Han</surname><given-names>H</given-names></name><name name-style="western"><surname>Xue</surname><given-names>D</given-names></name></person-group><year>2011</year><source>Fauna Sinica (<tp:taxon-name><tp:taxon-name-part taxon-name-part-type="class">Insecta</tp:taxon-name-part></tp:taxon-name> Vol. 54. <tp:taxon-name><tp:taxon-name-part taxon-name-part-type="order">Lepidoptera</tp:taxon-name-part></tp:taxon-name>, <tp:taxon-name><tp:taxon-name-part taxon-name-part-type="family">Geometridae</tp:taxon-name-part></tp:taxon-name>, <tp:taxon-name><tp:taxon-name-part taxon-name-part-type="subfamily">Geometrinae</tp:taxon-name-part></tp:taxon-name>).</source><publisher-name>Science Press</publisher-name><publisher-loc>Beijing</publisher-loc><size units="page">864</size></element-citation></ref></ref-list></tp:taxon-treatment>
