# Supplementary material for: Review of recent taxonomic changes to the emerald moths (Lepidoptera: Geometridae: Geometrinae)
Source: Biodivers Data J. 2020 Apr 30;8:e52190. doi: 10.3897/BDJ.8.e52190 (PMC7205841; doi:10.3897/BDJ.8.e52190)
Supplement: XML Treatment for Comostola [file BDJ.8.e52190-treatment14.xml]

<!DOCTYPE tp:taxon-treatment
  PUBLIC "-//TaxonX//DTD Taxonomic Treatment Publishing DTD v0 20100105//EN" "tax-treatment-NSO.dtd">
<tp:taxon-treatment xmlns:tp="http://www.plazi.org/taxpub"><tp:treatment-meta><mixed-citation publication-type="journal"><person-group><name><surname>Plotkin</surname><given-names>David</given-names></name><name><surname>Kawahara</surname><given-names>Akito Y.</given-names></name></person-group><article-title>Review of recent taxonomic changes to the emerald moths (<tp:taxon-name><tp:taxon-name-part taxon-name-part-type="order">Lepidoptera</tp:taxon-name-part></tp:taxon-name>: <tp:taxon-name><tp:taxon-name-part taxon-name-part-type="family">Geometridae</tp:taxon-name-part></tp:taxon-name>: <tp:taxon-name><tp:taxon-name-part taxon-name-part-type="subfamily">Geometrinae</tp:taxon-name-part></tp:taxon-name>)</article-title><source>Biodivers Data J</source><day>30</day><month>4</month><year>2020</year><volume>8</volume><pub-id pub-id-type="doi">10.3897/BDJ.8.e52190</pub-id></mixed-citation></tp:treatment-meta><tp:nomenclature><tp:taxon-name>
              <object-id xmlns:xlink="http://www.w3.org/1999/xlink" content-type="arpha" xlink:type="simple">8D8DC79F-0D7A-525B-9DE7-FF3ED61ABDBA</object-id>
              <tp:taxon-name-part taxon-name-part-type="genus">Comostola</tp:taxon-name-part>
            </tp:taxon-name><tp:taxon-authority>Meyrick, 1888</tp:taxon-authority><tp:nomenclature-citation-list><tp:nomenclature-citation><tp:taxon-name><tp:taxon-name-part taxon-name-part-type="genus" reg="Comostola">Comostola</tp:taxon-name-part> <tp:taxon-name-part taxon-name-part-type="species" reg="christinaria">christinaria</tp:taxon-name-part></tp:taxon-name><comment> (Oberthür, 1916) (“comb. nov.”)</comment></tp:nomenclature-citation><tp:nomenclature-citation><tp:taxon-name><tp:taxon-name-part taxon-name-part-type="genus" reg="Comostola">Comostola</tp:taxon-name-part> <tp:taxon-name-part taxon-name-part-type="species" reg="desdemona">desdemona</tp:taxon-name-part></tp:taxon-name><comment> Tautel, 2015 (“sp. nov.”)</comment></tp:nomenclature-citation><tp:nomenclature-citation><tp:taxon-name><tp:taxon-name-part taxon-name-part-type="genus" reg="Comostola">Comostola</tp:taxon-name-part> <tp:taxon-name-part taxon-name-part-type="species" reg="romblonensis">romblonensis</tp:taxon-name-part></tp:taxon-name><comment> Tautel &amp; Barrion-Dupo, 2017 (“sp. nov.”)</comment></tp:nomenclature-citation><tp:nomenclature-citation><tp:taxon-name><tp:taxon-name-part taxon-name-part-type="genus" reg="Comostola">Comostola</tp:taxon-name-part> <tp:taxon-name-part taxon-name-part-type="species" reg="stueningi">stueningi</tp:taxon-name-part></tp:taxon-name><comment> Tautel &amp; Barrion-Dupo, 2017 (“sp. nov.”)</comment></tp:nomenclature-citation></tp:nomenclature-citation-list></tp:nomenclature><tp:treatment-sec sec-type="Notes"><title>Notes</title><p>Three new species were described (<xref ref-type="bibr" rid="B5537071">Tautel 2015</xref>, <xref ref-type="bibr" rid="B5537091">Tautel and Barrion-Dupo 2017</xref>). <italic><tp:taxon-name><tp:taxon-name-part taxon-name-part-type="genus" reg="Comostola">Comostola</tp:taxon-name-part> <tp:taxon-name-part taxon-name-part-type="species" reg="christinaria">christinaria</tp:taxon-name-part></tp:taxon-name></italic> was transferred from <italic><tp:taxon-name><tp:taxon-name-part taxon-name-part-type="genus" reg="Hemistola">Hemistola</tp:taxon-name-part></tp:taxon-name></italic> Warren, 1893 by <xref ref-type="bibr" rid="B5535919">Han and Xue (2009)</xref>.</p></tp:treatment-sec><ref-list><ref id="B5537071"><element-citation xmlns:xlink="http://www.w3.org/1999/xlink" publication-type="article" xlink:type="simple"><person-group person-group-type="author"><name name-style="western"><surname>Tautel</surname><given-names>C</given-names></name></person-group><year>2015</year><article-title>Nouveaux <tp:taxon-name><tp:taxon-name-part taxon-name-part-type="family">Geometridae</tp:taxon-name-part></tp:taxon-name> des Philippines des genres <italic><tp:taxon-name><tp:taxon-name-part taxon-name-part-type="genus" reg="Comostola">Comostola</tp:taxon-name-part></tp:taxon-name></italic>, <italic><tp:taxon-name><tp:taxon-name-part taxon-name-part-type="genus" reg="Ornithospila">Ornithospila</tp:taxon-name-part></tp:taxon-name></italic> et <italic><tp:taxon-name><tp:taxon-name-part taxon-name-part-type="genus" reg="Maxates">Maxates</tp:taxon-name-part></tp:taxon-name></italic>.</article-title><source>Antenor</source><volume>2</volume><fpage>122</fpage><lpage>134</lpage></element-citation></ref><ref id="B5537091"><element-citation xmlns:xlink="http://www.w3.org/1999/xlink" publication-type="article" xlink:type="simple"><person-group person-group-type="author"><name name-style="western"><surname>Tautel</surname><given-names>C</given-names></name><name name-style="western"><surname>Barrion-Dupo</surname><given-names>A - L</given-names></name></person-group><year>2017</year><article-title>Nouvelles espèces de <tp:taxon-name><tp:taxon-name-part taxon-name-part-type="subfamily">Geometrinae</tp:taxon-name-part></tp:taxon-name> des Philippines dans les genres <italic><tp:taxon-name><tp:taxon-name-part taxon-name-part-type="genus" reg="Comostola">Comostola</tp:taxon-name-part></tp:taxon-name></italic> et <italic><tp:taxon-name><tp:taxon-name-part taxon-name-part-type="genus" reg="Albinospila">Albinospila</tp:taxon-name-part></tp:taxon-name></italic> (<tp:taxon-name><tp:taxon-name-part taxon-name-part-type="order">Lepidoptera</tp:taxon-name-part></tp:taxon-name> <tp:taxon-name><tp:taxon-name-part taxon-name-part-type="family">Geometridae</tp:taxon-name-part></tp:taxon-name> <tp:taxon-name><tp:taxon-name-part taxon-name-part-type="subfamily">Geometrinae</tp:taxon-name-part></tp:taxon-name>).</article-title><source>Antenor</source><volume>4</volume><fpage>141</fpage><lpage>146</lpage></element-citation></ref><ref id="B5535919"><element-citation xmlns:xlink="http://www.w3.org/1999/xlink" publication-type="article" xlink:type="simple"><person-group person-group-type="author"><name name-style="western"><surname>Han</surname><given-names>Hongxiang</given-names></name><name name-style="western"><surname>Xue</surname><given-names>Dayong</given-names></name></person-group><year>2009</year><article-title>Taxonomic review of <italic><tp:taxon-name><tp:taxon-name-part taxon-name-part-type="genus" reg="Hemistola">Hemistola</tp:taxon-name-part></tp:taxon-name></italic> Warren, 1893 from China, with descriptions of seven new species (<tp:taxon-name><tp:taxon-name-part taxon-name-part-type="order">Lepidoptera</tp:taxon-name-part></tp:taxon-name>: <tp:taxon-name><tp:taxon-name-part taxon-name-part-type="family">Geometridae</tp:taxon-name-part></tp:taxon-name>, <tp:taxon-name><tp:taxon-name-part taxon-name-part-type="subfamily">Geometrinae</tp:taxon-name-part></tp:taxon-name>)</article-title><source>Entomological Science</source><volume>12</volume><issue>4</issue><fpage>382</fpage><lpage>410</lpage><pub-id pub-id-type="doi">10.1111/j.1479-8298.2009.00341.x</pub-id></element-citation></ref></ref-list></tp:taxon-treatment>
