# Supplementary material for: Review of recent taxonomic changes to the emerald moths (Lepidoptera: Geometridae: Geometrinae)
Source: Biodivers Data J. 2020 Apr 30;8:e52190. doi: 10.3897/BDJ.8.e52190 (PMC7205841; doi:10.3897/BDJ.8.e52190)
Supplement: XML Treatment for Dysphania [file BDJ.8.e52190-treatment19.xml]

<!DOCTYPE tp:taxon-treatment
  PUBLIC "-//TaxonX//DTD Taxonomic Treatment Publishing DTD v0 20100105//EN" "tax-treatment-NSO.dtd">
<tp:taxon-treatment xmlns:tp="http://www.plazi.org/taxpub"><tp:treatment-meta><mixed-citation publication-type="journal"><person-group><name><surname>Plotkin</surname><given-names>David</given-names></name><name><surname>Kawahara</surname><given-names>Akito Y.</given-names></name></person-group><article-title>Review of recent taxonomic changes to the emerald moths (<tp:taxon-name><tp:taxon-name-part taxon-name-part-type="order">Lepidoptera</tp:taxon-name-part></tp:taxon-name>: <tp:taxon-name><tp:taxon-name-part taxon-name-part-type="family">Geometridae</tp:taxon-name-part></tp:taxon-name>: <tp:taxon-name><tp:taxon-name-part taxon-name-part-type="subfamily">Geometrinae</tp:taxon-name-part></tp:taxon-name>)</article-title><source>Biodivers Data J</source><day>30</day><month>4</month><year>2020</year><volume>8</volume><pub-id pub-id-type="doi">10.3897/BDJ.8.e52190</pub-id></mixed-citation></tp:treatment-meta><tp:nomenclature><tp:taxon-name>
              <object-id xmlns:xlink="http://www.w3.org/1999/xlink" content-type="arpha" xlink:type="simple">155808DB-13A3-59B9-81E5-78B59BE26E6F</object-id>
              <tp:taxon-name-part taxon-name-part-type="genus">Dysphania</tp:taxon-name-part>
            </tp:taxon-name><tp:taxon-authority>Hübner, [1819]</tp:taxon-authority><tp:nomenclature-citation-list><tp:nomenclature-citation><tp:taxon-name><tp:taxon-name-part taxon-name-part-type="genus" reg="Dysphania">Dysphania</tp:taxon-name-part> <tp:taxon-name-part taxon-name-part-type="species" reg="discalis">discalis</tp:taxon-name-part> <tp:taxon-name-part taxon-name-part-type="subspecies" reg="aureolina">aureolina</tp:taxon-name-part></tp:taxon-name><comment> Inoue, 2007 (“ssp. nov.”)</comment></tp:nomenclature-citation></tp:nomenclature-citation-list></tp:nomenclature><tp:treatment-sec sec-type="Notes"><title>Notes</title><p>One new species was described (<xref ref-type="bibr" rid="B5536008">Inoue 2007</xref>).</p></tp:treatment-sec><ref-list><ref id="B5536008"><element-citation xmlns:xlink="http://www.w3.org/1999/xlink" publication-type="article" xlink:type="simple"><person-group person-group-type="author"><name name-style="western"><surname>Inoue</surname><given-names>H</given-names></name></person-group><year>2007</year><article-title>A new subspecies of <italic><tp:taxon-name><tp:taxon-name-part taxon-name-part-type="genus" reg="Dysphania">Dysphania</tp:taxon-name-part> <tp:taxon-name-part taxon-name-part-type="species" reg="discalis">discalis</tp:taxon-name-part></tp:taxon-name></italic> (Walker) (<tp:taxon-name><tp:taxon-name-part taxon-name-part-type="family">Geometridae</tp:taxon-name-part></tp:taxon-name>, <tp:taxon-name><tp:taxon-name-part taxon-name-part-type="subfamily">Geometrinae</tp:taxon-name-part></tp:taxon-name>) from the Lingga Islands.</article-title><source><tp:taxon-name><tp:taxon-name-part taxon-name-part-type="order">Lepidoptera</tp:taxon-name-part></tp:taxon-name> Science</source><volume>58</volume><fpage>4</fpage><lpage>6</lpage></element-citation></ref></ref-list></tp:taxon-treatment>
