# Supplementary material for: Review of recent taxonomic changes to the emerald moths (Lepidoptera: Geometridae: Geometrinae)
Source: Biodivers Data J. 2020 Apr 30;8:e52190. doi: 10.3897/BDJ.8.e52190 (PMC7205841; doi:10.3897/BDJ.8.e52190)
Supplement: XML Treatment for Eucyclodes [file BDJ.8.e52190-treatment23.xml]

<!DOCTYPE tp:taxon-treatment
  PUBLIC "-//TaxonX//DTD Taxonomic Treatment Publishing DTD v0 20100105//EN" "tax-treatment-NSO.dtd">
<tp:taxon-treatment xmlns:tp="http://www.plazi.org/taxpub"><tp:treatment-meta><mixed-citation publication-type="journal"><person-group><name><surname>Plotkin</surname><given-names>David</given-names></name><name><surname>Kawahara</surname><given-names>Akito Y.</given-names></name></person-group><article-title>Review of recent taxonomic changes to the emerald moths (<tp:taxon-name><tp:taxon-name-part taxon-name-part-type="order">Lepidoptera</tp:taxon-name-part></tp:taxon-name>: <tp:taxon-name><tp:taxon-name-part taxon-name-part-type="family">Geometridae</tp:taxon-name-part></tp:taxon-name>: <tp:taxon-name><tp:taxon-name-part taxon-name-part-type="subfamily">Geometrinae</tp:taxon-name-part></tp:taxon-name>)</article-title><source>Biodivers Data J</source><day>30</day><month>4</month><year>2020</year><volume>8</volume><pub-id pub-id-type="doi">10.3897/BDJ.8.e52190</pub-id></mixed-citation></tp:treatment-meta><tp:nomenclature><tp:taxon-name>
              <object-id xmlns:xlink="http://www.w3.org/1999/xlink" content-type="arpha" xlink:type="simple">783E4343-F800-588F-B51C-A5704DFCD722</object-id>
              <tp:taxon-name-part taxon-name-part-type="genus">Eucyclodes</tp:taxon-name-part>
            </tp:taxon-name><tp:taxon-authority>Warren, 1894</tp:taxon-authority><tp:nomenclature-citation-list><tp:nomenclature-citation><tp:taxon-name><tp:taxon-name-part taxon-name-part-type="genus" reg="Eucyclodes">Eucyclodes</tp:taxon-name-part> <tp:taxon-name-part taxon-name-part-type="species" reg="aphrodite">aphrodite</tp:taxon-name-part></tp:taxon-name><comment> (Prout, 1933) (“stat. nov.”)</comment></tp:nomenclature-citation><tp:nomenclature-citation><tp:taxon-name><tp:taxon-name-part taxon-name-part-type="genus" reg="Eucyclodes">Eucyclodes</tp:taxon-name-part> <tp:taxon-name-part taxon-name-part-type="species" reg="gavissima">gavissima</tp:taxon-name-part></tp:taxon-name><comment> (Walker, 1861)</comment></tp:nomenclature-citation><tp:nomenclature-citation><tp:taxon-name><tp:taxon-name-part taxon-name-part-type="genus" reg="Eucyclodes">Eucyclodes</tp:taxon-name-part> <tp:taxon-name-part taxon-name-part-type="species" reg="hiyasata">hiyasata</tp:taxon-name-part></tp:taxon-name><comment> Tautel, 2016 (“sp. nov.”)</comment></tp:nomenclature-citation><tp:nomenclature-citation><tp:taxon-name><tp:taxon-name-part taxon-name-part-type="genus" reg="Eucyclodes">Eucyclodes</tp:taxon-name-part> <tp:taxon-name-part taxon-name-part-type="species" reg="insolita">insolita</tp:taxon-name-part></tp:taxon-name><comment> Han &amp; Zhang, 2019 (“sp. nov.”)</comment></tp:nomenclature-citation><tp:nomenclature-citation><tp:taxon-name><tp:taxon-name-part taxon-name-part-type="genus" reg="Eucyclodes">Eucyclodes</tp:taxon-name-part> <tp:taxon-name-part taxon-name-part-type="species" reg="omeica">omeica</tp:taxon-name-part></tp:taxon-name><comment> (Chu, 1981) (“comb. nov.”)</comment></tp:nomenclature-citation></tp:nomenclature-citation-list></tp:nomenclature><tp:treatment-sec sec-type="Notes"><title>Notes</title><p>Two new species were described (<xref ref-type="bibr" rid="B5537081">Tautel 2016</xref>, <xref ref-type="bibr" rid="B5537288">Zhang et al. 2019</xref>). <xref ref-type="bibr" rid="B5535929">Han and Xue (2011a)</xref> elevated <italic><tp:taxon-name><tp:taxon-name-part taxon-name-part-type="genus" reg="Eucyclodes">Eucyclodes</tp:taxon-name-part> <tp:taxon-name-part taxon-name-part-type="species" reg="gavissima">gavissima</tp:taxon-name-part> <tp:taxon-name-part taxon-name-part-type="subspecies" reg="aphrodite">aphrodite</tp:taxon-name-part></tp:taxon-name></italic> (Prout, 1933) from subspecies to species and transferred <italic><tp:taxon-name><tp:taxon-name-part taxon-name-part-type="genus" reg="Chloromachia">Chloromachia</tp:taxon-name-part> <tp:taxon-name-part taxon-name-part-type="species" reg="omeica">omeica</tp:taxon-name-part></tp:taxon-name></italic> Chu, 1981 to <italic><tp:taxon-name><tp:taxon-name-part taxon-name-part-type="genus" reg="Eucyclodes">Eucyclodes</tp:taxon-name-part></tp:taxon-name></italic>. <italic><tp:taxon-name><tp:taxon-name-part taxon-name-part-type="genus" reg="Chloromachia">Chloromachia</tp:taxon-name-part></tp:taxon-name></italic> was already considered a junior synonym of <italic><tp:taxon-name><tp:taxon-name-part taxon-name-part-type="genus" reg="Eucyclodes">Eucyclodes</tp:taxon-name-part></tp:taxon-name></italic> (<xref ref-type="bibr" rid="B5536979">Parsons et al. 1999</xref>), but <xref ref-type="bibr" rid="B5535929">Han and Xue (2011a)</xref> were the first to formally publish the new combination <italic><tp:taxon-name><tp:taxon-name-part taxon-name-part-type="genus" reg="Eucyclodes">E.</tp:taxon-name-part> <tp:taxon-name-part taxon-name-part-type="species" reg="omeica">omeica</tp:taxon-name-part></tp:taxon-name></italic>.</p></tp:treatment-sec><ref-list><ref id="B5537081"><element-citation xmlns:xlink="http://www.w3.org/1999/xlink" publication-type="article" xlink:type="simple"><person-group person-group-type="author"><name name-style="western"><surname>Tautel</surname><given-names>C</given-names></name></person-group><year>2016</year><article-title>Nouvelles espèces de géomètres du Cambodge et des Philippines (<tp:taxon-name><tp:taxon-name-part taxon-name-part-type="order">Lepidoptera</tp:taxon-name-part></tp:taxon-name>, <tp:taxon-name><tp:taxon-name-part taxon-name-part-type="family">Geometridae</tp:taxon-name-part></tp:taxon-name>, <tp:taxon-name><tp:taxon-name-part taxon-name-part-type="subfamily">Geometrinae</tp:taxon-name-part></tp:taxon-name>)</article-title><source>Bulletin de la Société Entomologique de France</source><volume>121</volume><fpage>491</fpage><lpage>506</lpage></element-citation></ref><ref id="B5537288"><element-citation xmlns:xlink="http://www.w3.org/1999/xlink" publication-type="article" xlink:type="simple"><person-group person-group-type="author"><name name-style="western"><surname>Zhang</surname><given-names>X</given-names></name><name name-style="western"><surname>Wang</surname><given-names>W</given-names></name><name name-style="western"><surname>Han</surname><given-names>H</given-names></name></person-group><year>2019</year><article-title>A new species of the genus <italic><tp:taxon-name><tp:taxon-name-part taxon-name-part-type="genus" reg="Eucyclodes">Eucyclodes</tp:taxon-name-part></tp:taxon-name></italic> (<tp:taxon-name><tp:taxon-name-part taxon-name-part-type="order">Lepidoptera</tp:taxon-name-part></tp:taxon-name>, <tp:taxon-name><tp:taxon-name-part taxon-name-part-type="family">Geometridae</tp:taxon-name-part></tp:taxon-name>, <tp:taxon-name><tp:taxon-name-part taxon-name-part-type="subfamily">Geometrinae</tp:taxon-name-part></tp:taxon-name>) from China</article-title><source>Zootaxa</source><volume>4691</volume><issue>3</issue><fpage>297</fpage><lpage>300</lpage><pub-id pub-id-type="doi">10.11646/zootaxa.4691.3.11</pub-id></element-citation></ref><ref id="B5535929"><element-citation xmlns:xlink="http://www.w3.org/1999/xlink" publication-type="book" xlink:type="simple"><person-group person-group-type="author"><name name-style="western"><surname>Han</surname><given-names>H</given-names></name><name name-style="western"><surname>Xue</surname><given-names>D</given-names></name></person-group><year>2011</year><source>Fauna Sinica (<tp:taxon-name><tp:taxon-name-part taxon-name-part-type="class">Insecta</tp:taxon-name-part></tp:taxon-name> Vol. 54. <tp:taxon-name><tp:taxon-name-part taxon-name-part-type="order">Lepidoptera</tp:taxon-name-part></tp:taxon-name>, <tp:taxon-name><tp:taxon-name-part taxon-name-part-type="family">Geometridae</tp:taxon-name-part></tp:taxon-name>, <tp:taxon-name><tp:taxon-name-part taxon-name-part-type="subfamily">Geometrinae</tp:taxon-name-part></tp:taxon-name>).</source><publisher-name>Science Press</publisher-name><publisher-loc>Beijing</publisher-loc><size units="page">864</size></element-citation></ref><ref id="B5536979"><element-citation xmlns:xlink="http://www.w3.org/1999/xlink" publication-type="book" xlink:type="simple"><person-group person-group-type="author"><name name-style="western"><surname>Parsons</surname><given-names>MS</given-names></name><name name-style="western"><surname>Scoble</surname><given-names>MJ</given-names></name><name name-style="western"><surname>Honey</surname><given-names>MR</given-names></name><name name-style="western"><surname>Pitkin</surname><given-names>LM</given-names></name><name name-style="western"><surname>Pitkin</surname><given-names>BR</given-names></name></person-group><year>1999</year><source>Geometrid moths of the world: a catalogue (<tp:taxon-name><tp:taxon-name-part taxon-name-part-type="order">Lepidoptera</tp:taxon-name-part></tp:taxon-name>, <tp:taxon-name><tp:taxon-name-part taxon-name-part-type="family">Geometridae</tp:taxon-name-part></tp:taxon-name>).</source><publisher-name>CSIRO</publisher-name><publisher-loc>Clayton North, Victoria, Australia</publisher-loc><size units="page">1304</size></element-citation></ref></ref-list></tp:taxon-treatment>
