# Supplementary material for: Review of recent taxonomic changes to the emerald moths (Lepidoptera: Geometridae: Geometrinae)
Source: Biodivers Data J. 2020 Apr 30;8:e52190. doi: 10.3897/BDJ.8.e52190 (PMC7205841; doi:10.3897/BDJ.8.e52190)
Supplement: XML Treatment for Gnophosema [file BDJ.8.e52190-treatment25.xml]

<!DOCTYPE tp:taxon-treatment
  PUBLIC "-//TaxonX//DTD Taxonomic Treatment Publishing DTD v0 20100105//EN" "tax-treatment-NSO.dtd">
<tp:taxon-treatment xmlns:tp="http://www.plazi.org/taxpub"><tp:treatment-meta><mixed-citation publication-type="journal"><person-group><name><surname>Plotkin</surname><given-names>David</given-names></name><name><surname>Kawahara</surname><given-names>Akito Y.</given-names></name></person-group><article-title>Review of recent taxonomic changes to the emerald moths (<tp:taxon-name><tp:taxon-name-part taxon-name-part-type="order">Lepidoptera</tp:taxon-name-part></tp:taxon-name>: <tp:taxon-name><tp:taxon-name-part taxon-name-part-type="family">Geometridae</tp:taxon-name-part></tp:taxon-name>: <tp:taxon-name><tp:taxon-name-part taxon-name-part-type="subfamily">Geometrinae</tp:taxon-name-part></tp:taxon-name>)</article-title><source>Biodivers Data J</source><day>30</day><month>4</month><year>2020</year><volume>8</volume><pub-id pub-id-type="doi">10.3897/BDJ.8.e52190</pub-id></mixed-citation></tp:treatment-meta><tp:nomenclature><tp:taxon-name>
              <object-id xmlns:xlink="http://www.w3.org/1999/xlink" content-type="arpha" xlink:type="simple">5C4211BE-ABB7-55FC-9F10-A36074437F07</object-id>
              <tp:taxon-name-part taxon-name-part-type="genus">Gnophosema</tp:taxon-name-part>
            </tp:taxon-name><tp:taxon-authority>Prout, 1912</tp:taxon-authority><tp:nomenclature-citation-list><tp:nomenclature-citation><tp:taxon-name><tp:taxon-name-part taxon-name-part-type="genus" reg="Gnophosema">Gnophosema</tp:taxon-name-part> <tp:taxon-name-part taxon-name-part-type="species" reg="isometra">isometra</tp:taxon-name-part></tp:taxon-name><comment> (Warren, 1888)</comment></tp:nomenclature-citation><tp:nomenclature-citation><tp:taxon-name><tp:taxon-name-part taxon-name-part-type="genus" reg="Gnophosema">Gnophosema</tp:taxon-name-part> <tp:taxon-name-part taxon-name-part-type="species" reg="leucites">leucites</tp:taxon-name-part></tp:taxon-name><comment> Wiltshire, 1980 (“stat. nov.”)</comment></tp:nomenclature-citation></tp:nomenclature-citation-list></tp:nomenclature><tp:treatment-sec sec-type="Notes"><title>Notes</title><p><italic><tp:taxon-name><tp:taxon-name-part taxon-name-part-type="genus" reg="Gnophosema">Gnophosema</tp:taxon-name-part> <tp:taxon-name-part taxon-name-part-type="species" reg="isometra">isometra</tp:taxon-name-part> <tp:taxon-name-part taxon-name-part-type="subspecies" reg="leucites">leucites</tp:taxon-name-part></tp:taxon-name></italic> Wiltshire, 1980 was elevated from subspecies to species by <xref ref-type="bibr" rid="B5535948">Hausmann (2009)</xref>.</p></tp:treatment-sec><ref-list><ref id="B5535948"><element-citation xmlns:xlink="http://www.w3.org/1999/xlink" publication-type="article" xlink:type="simple"><person-group person-group-type="author"><name name-style="western"><surname>Hausmann</surname><given-names>A</given-names></name></person-group><year>2009</year><article-title>New and interesting geometrid moths from the Cape Verde Islands (<tp:taxon-name><tp:taxon-name-part taxon-name-part-type="order">Lepidoptera</tp:taxon-name-part></tp:taxon-name>: <tp:taxon-name><tp:taxon-name-part taxon-name-part-type="family">Geometridae</tp:taxon-name-part></tp:taxon-name>).</article-title><source>SHILAP Revista de Lepidopterología</source><volume>37</volume><fpage>241</fpage><lpage>247</lpage></element-citation></ref></ref-list></tp:taxon-treatment>
