# Supplementary material for: Review of recent taxonomic changes to the emerald moths (Lepidoptera: Geometridae: Geometrinae)
Source: Biodivers Data J. 2020 Apr 30;8:e52190. doi: 10.3897/BDJ.8.e52190 (PMC7205841; doi:10.3897/BDJ.8.e52190)
Supplement: XML Treatment for Hemistola [file BDJ.8.e52190-treatment27.xml]

<!DOCTYPE tp:taxon-treatment
  PUBLIC "-//TaxonX//DTD Taxonomic Treatment Publishing DTD v0 20100105//EN" "tax-treatment-NSO.dtd">
<tp:taxon-treatment xmlns:tp="http://www.plazi.org/taxpub"><tp:treatment-meta><mixed-citation publication-type="journal"><person-group><name><surname>Plotkin</surname><given-names>David</given-names></name><name><surname>Kawahara</surname><given-names>Akito Y.</given-names></name></person-group><article-title>Review of recent taxonomic changes to the emerald moths (<tp:taxon-name><tp:taxon-name-part taxon-name-part-type="order">Lepidoptera</tp:taxon-name-part></tp:taxon-name>: <tp:taxon-name><tp:taxon-name-part taxon-name-part-type="family">Geometridae</tp:taxon-name-part></tp:taxon-name>: <tp:taxon-name><tp:taxon-name-part taxon-name-part-type="subfamily">Geometrinae</tp:taxon-name-part></tp:taxon-name>)</article-title><source>Biodivers Data J</source><day>30</day><month>4</month><year>2020</year><volume>8</volume><pub-id pub-id-type="doi">10.3897/BDJ.8.e52190</pub-id></mixed-citation></tp:treatment-meta><tp:nomenclature><tp:taxon-name>
              <object-id xmlns:xlink="http://www.w3.org/1999/xlink" content-type="arpha" xlink:type="simple">F2412824-074D-5751-B1BB-9345D1FF44E6</object-id>
              <tp:taxon-name-part taxon-name-part-type="genus">Hemistola</tp:taxon-name-part>
            </tp:taxon-name><tp:taxon-authority>Warren, 1893</tp:taxon-authority><tp:nomenclature-citation-list><tp:nomenclature-citation><tp:taxon-name><tp:taxon-name-part taxon-name-part-type="genus" reg="Hemistola">Hemistola</tp:taxon-name-part> <tp:taxon-name-part taxon-name-part-type="species" reg="arcilinea">arcilinea</tp:taxon-name-part></tp:taxon-name><comment> Han &amp; Xue, 2009 (“sp. nov.”)</comment></tp:nomenclature-citation><tp:nomenclature-citation><tp:taxon-name><tp:taxon-name-part taxon-name-part-type="genus" reg="Hemistola">Hemistola</tp:taxon-name-part> <tp:taxon-name-part taxon-name-part-type="species" reg="asymmetra">asymmetra</tp:taxon-name-part></tp:taxon-name><comment> Han &amp; Xue, 2009 (“sp. nov.”)</comment></tp:nomenclature-citation><tp:nomenclature-citation><tp:taxon-name><tp:taxon-name-part taxon-name-part-type="genus" reg="Hemistola">Hemistola</tp:taxon-name-part> <tp:taxon-name-part taxon-name-part-type="species" reg="flavifimbria">flavifimbria</tp:taxon-name-part></tp:taxon-name><comment> Han &amp; Xue, 2009 (“sp. nov.”)</comment></tp:nomenclature-citation><tp:nomenclature-citation><tp:taxon-name><tp:taxon-name-part taxon-name-part-type="genus" reg="Hemistola">Hemistola</tp:taxon-name-part> <tp:taxon-name-part taxon-name-part-type="species" reg="flavitincta">flavitincta</tp:taxon-name-part></tp:taxon-name><comment> Warren, 1897 (“comb. rev.”)</comment></tp:nomenclature-citation><tp:nomenclature-citation><tp:taxon-name><tp:taxon-name-part taxon-name-part-type="genus" reg="Hemistola">Hemistola</tp:taxon-name-part> <tp:taxon-name-part taxon-name-part-type="species" reg="fui">fui</tp:taxon-name-part></tp:taxon-name><comment> Chang &amp; Wu, 2013 (“sp. nov.”)</comment></tp:nomenclature-citation><tp:nomenclature-citation><tp:taxon-name><tp:taxon-name-part taxon-name-part-type="genus" reg="Hemistola">Hemistola</tp:taxon-name-part> <tp:taxon-name-part taxon-name-part-type="species" reg="glauca">glauca</tp:taxon-name-part></tp:taxon-name><comment> Han &amp; Xue, 2009 (“sp. nov.”)</comment></tp:nomenclature-citation><tp:nomenclature-citation><tp:taxon-name><tp:taxon-name-part taxon-name-part-type="genus" reg="Hemistola">Hemistola</tp:taxon-name-part> <tp:taxon-name-part taxon-name-part-type="species" reg="hanae">hanae</tp:taxon-name-part></tp:taxon-name><comment> Wu, 2019 (“sp. nov.”)</comment></tp:nomenclature-citation><tp:nomenclature-citation><tp:taxon-name><tp:taxon-name-part taxon-name-part-type="genus" reg="Hemistola">Hemistola</tp:taxon-name-part> <tp:taxon-name-part taxon-name-part-type="species" reg="liliana">liliana</tp:taxon-name-part></tp:taxon-name><comment> (Swinhoe, 1892) (“comb. rev.”)</comment></tp:nomenclature-citation><tp:nomenclature-citation><tp:taxon-name><tp:taxon-name-part taxon-name-part-type="genus" reg="Hemistola">Hemistola</tp:taxon-name-part> <tp:taxon-name-part taxon-name-part-type="species" reg="orbiculosoides">orbiculosoides</tp:taxon-name-part></tp:taxon-name><comment> Han &amp; Xue, 2009 (“sp. nov.”)</comment></tp:nomenclature-citation><tp:nomenclature-citation><tp:taxon-name><tp:taxon-name-part taxon-name-part-type="genus" reg="Hemistola">Hemistola</tp:taxon-name-part> <tp:taxon-name-part taxon-name-part-type="species" reg="piceacola">piceacola</tp:taxon-name-part></tp:taxon-name><comment> Chang &amp; Wu, 2013 (“sp. nov.”)</comment></tp:nomenclature-citation><tp:nomenclature-citation><tp:taxon-name><tp:taxon-name-part taxon-name-part-type="genus" reg="Hemistola">Hemistola</tp:taxon-name-part> <tp:taxon-name-part taxon-name-part-type="species" reg="stueningi">stueningi</tp:taxon-name-part></tp:taxon-name><comment> Han &amp; Xue, 2009 (“sp. nov.”)</comment></tp:nomenclature-citation><tp:nomenclature-citation><tp:taxon-name><tp:taxon-name-part taxon-name-part-type="genus" reg="Hemistola">Hemistola</tp:taxon-name-part> <tp:taxon-name-part taxon-name-part-type="species" reg="taiwanensis">taiwanensis</tp:taxon-name-part></tp:taxon-name><comment> Chang &amp; Wu, 2013 (“sp. nov.”)</comment></tp:nomenclature-citation><tp:nomenclature-citation><tp:taxon-name><tp:taxon-name-part taxon-name-part-type="genus" reg="Hemistola">Hemistola</tp:taxon-name-part> <tp:taxon-name-part taxon-name-part-type="species" reg="viridimargo">viridimargo</tp:taxon-name-part></tp:taxon-name><comment> Han &amp; Xue, 2009 (“sp. nov.”)</comment></tp:nomenclature-citation></tp:nomenclature-citation-list></tp:nomenclature><tp:treatment-sec sec-type="Notes"><title>Notes</title><p>Eleven new species were described (<xref ref-type="bibr" rid="B5535919">Han and Xue 2009</xref>, <xref ref-type="bibr" rid="B5535782">Chang and Wu 2013</xref>, <xref ref-type="bibr" rid="B5537268">Wu 2019</xref>). The species <italic><tp:taxon-name><tp:taxon-name-part taxon-name-part-type="genus" reg="Hemistola">Hemistola</tp:taxon-name-part> <tp:taxon-name-part taxon-name-part-type="species" reg="flavitincta">flavitincta</tp:taxon-name-part></tp:taxon-name></italic> and <italic><tp:taxon-name><tp:taxon-name-part taxon-name-part-type="genus" reg="Hemistola">Hemistola</tp:taxon-name-part> <tp:taxon-name-part taxon-name-part-type="species" reg="liliana">liliana</tp:taxon-name-part></tp:taxon-name></italic> were transferred to <italic><tp:taxon-name><tp:taxon-name-part taxon-name-part-type="genus" reg="Herochroma">Herochroma</tp:taxon-name-part></tp:taxon-name></italic> Swinhoe, 1893 by <xref ref-type="bibr" rid="B5536979">Parsons et al. (1999)</xref>. <xref ref-type="bibr" rid="B5536999">Pitkin et al. (2007)</xref> implied this was an editorial error and, citing a complete absence of <italic><tp:taxon-name><tp:taxon-name-part taxon-name-part-type="genus" reg="Herochroma">Herochroma</tp:taxon-name-part></tp:taxon-name></italic> diagnostic characters, transferred both species back to <italic><tp:taxon-name><tp:taxon-name-part taxon-name-part-type="genus" reg="Hemistola">Hemistola</tp:taxon-name-part></tp:taxon-name></italic>.</p></tp:treatment-sec><ref-list><ref id="B5535919"><element-citation xmlns:xlink="http://www.w3.org/1999/xlink" publication-type="article" xlink:type="simple"><person-group person-group-type="author"><name name-style="western"><surname>Han</surname><given-names>Hongxiang</given-names></name><name name-style="western"><surname>Xue</surname><given-names>Dayong</given-names></name></person-group><year>2009</year><article-title>Taxonomic review of <italic><tp:taxon-name><tp:taxon-name-part taxon-name-part-type="genus" reg="Hemistola">Hemistola</tp:taxon-name-part></tp:taxon-name></italic> Warren, 1893 from China, with descriptions of seven new species (<tp:taxon-name><tp:taxon-name-part taxon-name-part-type="order">Lepidoptera</tp:taxon-name-part></tp:taxon-name>: <tp:taxon-name><tp:taxon-name-part taxon-name-part-type="family">Geometridae</tp:taxon-name-part></tp:taxon-name>, <tp:taxon-name><tp:taxon-name-part taxon-name-part-type="subfamily">Geometrinae</tp:taxon-name-part></tp:taxon-name>)</article-title><source>Entomological Science</source><volume>12</volume><issue>4</issue><fpage>382</fpage><lpage>410</lpage><pub-id pub-id-type="doi">10.1111/j.1479-8298.2009.00341.x</pub-id></element-citation></ref><ref id="B5535782"><element-citation xmlns:xlink="http://www.w3.org/1999/xlink" publication-type="article" xlink:type="simple"><person-group person-group-type="author"><name name-style="western"><surname>Chang</surname><given-names>W-C</given-names></name><name name-style="western"><surname>Wu</surname><given-names>S</given-names></name></person-group><year>2013</year><article-title>Review of the genus <italic><tp:taxon-name><tp:taxon-name-part taxon-name-part-type="genus" reg="Hemistola">Hemistola</tp:taxon-name-part></tp:taxon-name></italic> Warren, 1893 in Taiwan with notes on an unusual conifer-feeding larva and descriptions of three new species (<tp:taxon-name><tp:taxon-name-part taxon-name-part-type="order">Lepidoptera</tp:taxon-name-part></tp:taxon-name>, <tp:taxon-name><tp:taxon-name-part taxon-name-part-type="family">Geometridae</tp:taxon-name-part></tp:taxon-name>, <tp:taxon-name><tp:taxon-name-part taxon-name-part-type="subfamily">Geometrinae</tp:taxon-name-part></tp:taxon-name>)</article-title><source>Zootaxa</source><volume>3741</volume><issue>4</issue><fpage>538</fpage><lpage>550</lpage><pub-id pub-id-type="doi">10.11646/zootaxa.3741.4.5</pub-id></element-citation></ref><ref id="B5537268"><element-citation xmlns:xlink="http://www.w3.org/1999/xlink" publication-type="article" xlink:type="simple"><person-group person-group-type="author"><name name-style="western"><surname>Wu</surname><given-names>S</given-names></name></person-group><year>2019</year><article-title>Description of a new species of <italic><tp:taxon-name><tp:taxon-name-part taxon-name-part-type="genus" reg="Hemistola">Hemistola</tp:taxon-name-part></tp:taxon-name></italic> Warren, 1893 from China (<tp:taxon-name><tp:taxon-name-part taxon-name-part-type="family">Geometridae</tp:taxon-name-part></tp:taxon-name>: <tp:taxon-name><tp:taxon-name-part taxon-name-part-type="subfamily">Geometrinae</tp:taxon-name-part></tp:taxon-name>).</article-title><source>Tinea</source><volume>25</volume><fpage>6</fpage><lpage>9</lpage></element-citation></ref><ref id="B5536979"><element-citation xmlns:xlink="http://www.w3.org/1999/xlink" publication-type="book" xlink:type="simple"><person-group person-group-type="author"><name name-style="western"><surname>Parsons</surname><given-names>MS</given-names></name><name name-style="western"><surname>Scoble</surname><given-names>MJ</given-names></name><name name-style="western"><surname>Honey</surname><given-names>MR</given-names></name><name name-style="western"><surname>Pitkin</surname><given-names>LM</given-names></name><name name-style="western"><surname>Pitkin</surname><given-names>BR</given-names></name></person-group><year>1999</year><source>Geometrid moths of the world: a catalogue (<tp:taxon-name><tp:taxon-name-part taxon-name-part-type="order">Lepidoptera</tp:taxon-name-part></tp:taxon-name>, <tp:taxon-name><tp:taxon-name-part taxon-name-part-type="family">Geometridae</tp:taxon-name-part></tp:taxon-name>).</source><publisher-name>CSIRO</publisher-name><publisher-loc>Clayton North, Victoria, Australia</publisher-loc><size units="page">1304</size></element-citation></ref><ref id="B5536999"><element-citation xmlns:xlink="http://www.w3.org/1999/xlink" publication-type="article" xlink:type="simple"><person-group person-group-type="author"><name name-style="western"><surname>Pitkin</surname><given-names>L</given-names></name><name name-style="western"><surname>Han</surname><given-names>H</given-names></name><name name-style="western"><surname>James</surname><given-names>S</given-names></name></person-group><year>2007</year><article-title>Moths of the tribe <tp:taxon-name><tp:taxon-name-part taxon-name-part-type="tribe">Pseudoterpnini</tp:taxon-name-part></tp:taxon-name> (<tp:taxon-name><tp:taxon-name-part taxon-name-part-type="family">Geometridae</tp:taxon-name-part></tp:taxon-name>: <tp:taxon-name><tp:taxon-name-part taxon-name-part-type="subfamily">Geometrinae</tp:taxon-name-part></tp:taxon-name>): a review of the genera</article-title><source>Zoological Journal of the Linnean Society</source><volume>150</volume><issue>2</issue><fpage>343</fpage><lpage>412</lpage><pub-id pub-id-type="doi">10.1111/j.1096-3642.2007.00287.x</pub-id></element-citation></ref></ref-list></tp:taxon-treatment>
