# Supplementary material for: Review of recent taxonomic changes to the emerald moths (Lepidoptera: Geometridae: Geometrinae)
Source: Biodivers Data J. 2020 Apr 30;8:e52190. doi: 10.3897/BDJ.8.e52190 (PMC7205841; doi:10.3897/BDJ.8.e52190)
Supplement: XML Treatment for Hemithea [file BDJ.8.e52190-treatment28.xml]

<!DOCTYPE tp:taxon-treatment
  PUBLIC "-//TaxonX//DTD Taxonomic Treatment Publishing DTD v0 20100105//EN" "tax-treatment-NSO.dtd">
<tp:taxon-treatment xmlns:tp="http://www.plazi.org/taxpub"><tp:treatment-meta><mixed-citation publication-type="journal"><person-group><name><surname>Plotkin</surname><given-names>David</given-names></name><name><surname>Kawahara</surname><given-names>Akito Y.</given-names></name></person-group><article-title>Review of recent taxonomic changes to the emerald moths (<tp:taxon-name><tp:taxon-name-part taxon-name-part-type="order">Lepidoptera</tp:taxon-name-part></tp:taxon-name>: <tp:taxon-name><tp:taxon-name-part taxon-name-part-type="family">Geometridae</tp:taxon-name-part></tp:taxon-name>: <tp:taxon-name><tp:taxon-name-part taxon-name-part-type="subfamily">Geometrinae</tp:taxon-name-part></tp:taxon-name>)</article-title><source>Biodivers Data J</source><day>30</day><month>4</month><year>2020</year><volume>8</volume><pub-id pub-id-type="doi">10.3897/BDJ.8.e52190</pub-id></mixed-citation></tp:treatment-meta><tp:nomenclature><tp:taxon-name>
              <object-id xmlns:xlink="http://www.w3.org/1999/xlink" content-type="arpha" xlink:type="simple">2A8D74AB-0726-52B5-BA88-A1508DF3CC5E</object-id>
              <tp:taxon-name-part taxon-name-part-type="genus">Hemithea</tp:taxon-name-part>
            </tp:taxon-name><tp:taxon-authority>Duponchel, 1829</tp:taxon-authority><tp:nomenclature-citation-list><tp:nomenclature-citation><tp:taxon-name><tp:taxon-name-part taxon-name-part-type="genus" reg="Hemithea">Hemithea</tp:taxon-name-part> <tp:taxon-name-part taxon-name-part-type="species" reg="aestivaria">aestivaria</tp:taxon-name-part></tp:taxon-name><comment> (Hübner, 1789)</comment></tp:nomenclature-citation><tp:nomenclature-citation><tp:taxon-name><tp:taxon-name-part taxon-name-part-type="genus" reg="Hemithea">Hemithea</tp:taxon-name-part> <tp:taxon-name-part taxon-name-part-type="species" reg="aestivaria">aestivaria</tp:taxon-name-part> <tp:taxon-name-part taxon-name-part-type="subspecies" reg="alboundulata">alboundulata</tp:taxon-name-part></tp:taxon-name><comment> (Hedemann, 1879) (“stat. nov.”, followed by “syn. rev.”)</comment></tp:nomenclature-citation></tp:nomenclature-citation-list></tp:nomenclature><tp:treatment-sec sec-type="Notes"><title>Notes</title><p><italic><tp:taxon-name><tp:taxon-name-part taxon-name-part-type="genus" reg="Hemithea">Hemithea</tp:taxon-name-part> <tp:taxon-name-part taxon-name-part-type="species" reg="alboundulata">alboundulata</tp:taxon-name-part></tp:taxon-name></italic> was a junior synonym of <italic><tp:taxon-name><tp:taxon-name-part taxon-name-part-type="genus" reg="Hemithea">H.</tp:taxon-name-part> <tp:taxon-name-part taxon-name-part-type="species" reg="aestivaria">aestivaria</tp:taxon-name-part></tp:taxon-name></italic> until <xref ref-type="bibr" rid="B5536812">Leraut (2009)</xref> elevated it to subspecies. <xref ref-type="bibr" rid="B5536891">Müller et al. (2019)</xref> found the justification for this taxonomic change to be too vague and, consequently, revived its status as a synonym of <italic><tp:taxon-name><tp:taxon-name-part taxon-name-part-type="genus" reg="Hemithea">H.</tp:taxon-name-part> <tp:taxon-name-part taxon-name-part-type="species" reg="aestivaria">aestivaria</tp:taxon-name-part></tp:taxon-name></italic>.</p></tp:treatment-sec><ref-list><ref id="B5536812"><element-citation xmlns:xlink="http://www.w3.org/1999/xlink" publication-type="book" xlink:type="simple"><person-group person-group-type="author"><name name-style="western"><surname>Leraut</surname><given-names>P</given-names></name></person-group><year>2009</year><source>Moths of Europe-Volume 2: Geometrid moths.</source><publisher-name>NAP Editions</publisher-name><publisher-loc>Paris</publisher-loc><size units="page">808</size></element-citation></ref><ref id="B5536891"><element-citation xmlns:xlink="http://www.w3.org/1999/xlink" publication-type="book" xlink:type="simple"><person-group person-group-type="author"><name name-style="western"><surname>Müller</surname><given-names>B</given-names></name><name name-style="western"><surname>Erlacher</surname><given-names>S</given-names></name><name name-style="western"><surname>Hausmann</surname><given-names>A</given-names></name><name name-style="western"><surname>Rajaei</surname><given-names>H</given-names></name><name name-style="western"><surname>Sihvonen</surname><given-names>P</given-names></name><name name-style="western"><surname>Skou</surname><given-names>P</given-names></name></person-group><year>2019</year><source>Volume 6. Part 1. Subfamily <tp:taxon-name><tp:taxon-name-part taxon-name-part-type="subfamily">Ennominae</tp:taxon-name-part></tp:taxon-name> II: (<tp:taxon-name><tp:taxon-name-part taxon-name-part-type="tribe">Boarmiini</tp:taxon-name-part></tp:taxon-name>, <tp:taxon-name><tp:taxon-name-part taxon-name-part-type="tribe">Gnophini</tp:taxon-name-part></tp:taxon-name>, additions to previous volumes).</source><publisher-name>Brill</publisher-name><publisher-loc>Leiden</publisher-loc><size units="page">906</size></element-citation></ref></ref-list></tp:taxon-treatment>
