# Supplementary material for: Review of recent taxonomic changes to the emerald moths (Lepidoptera: Geometridae: Geometrinae)
Source: Biodivers Data J. 2020 Apr 30;8:e52190. doi: 10.3897/BDJ.8.e52190 (PMC7205841; doi:10.3897/BDJ.8.e52190)
Supplement: XML Treatment for Herochroma [file BDJ.8.e52190-treatment29.xml]

<!DOCTYPE tp:taxon-treatment
  PUBLIC "-//TaxonX//DTD Taxonomic Treatment Publishing DTD v0 20100105//EN" "tax-treatment-NSO.dtd">
<tp:taxon-treatment xmlns:tp="http://www.plazi.org/taxpub"><tp:treatment-meta><mixed-citation publication-type="journal"><person-group><name><surname>Plotkin</surname><given-names>David</given-names></name><name><surname>Kawahara</surname><given-names>Akito Y.</given-names></name></person-group><article-title>Review of recent taxonomic changes to the emerald moths (<tp:taxon-name><tp:taxon-name-part taxon-name-part-type="order">Lepidoptera</tp:taxon-name-part></tp:taxon-name>: <tp:taxon-name><tp:taxon-name-part taxon-name-part-type="family">Geometridae</tp:taxon-name-part></tp:taxon-name>: <tp:taxon-name><tp:taxon-name-part taxon-name-part-type="subfamily">Geometrinae</tp:taxon-name-part></tp:taxon-name>)</article-title><source>Biodivers Data J</source><day>30</day><month>4</month><year>2020</year><volume>8</volume><pub-id pub-id-type="doi">10.3897/BDJ.8.e52190</pub-id></mixed-citation></tp:treatment-meta><tp:nomenclature><tp:taxon-name>
              <object-id xmlns:xlink="http://www.w3.org/1999/xlink" content-type="arpha" xlink:type="simple">D9460764-45AA-57E9-98D7-1ACEBC8FA45A</object-id>
              <tp:taxon-name-part taxon-name-part-type="genus">Herochroma</tp:taxon-name-part>
            </tp:taxon-name><tp:taxon-authority>Swinhoe, 1893</tp:taxon-authority><tp:nomenclature-citation-list><tp:nomenclature-citation><tp:taxon-name><tp:taxon-name-part taxon-name-part-type="genus" reg="Herochroma">Herochroma</tp:taxon-name-part> <tp:taxon-name-part taxon-name-part-type="species" reg="costata">costata</tp:taxon-name-part></tp:taxon-name><comment> Kirti, Goyal &amp; Kaur, 2012 (nom. nud.)</comment></tp:nomenclature-citation><tp:nomenclature-citation><tp:taxon-name><tp:taxon-name-part taxon-name-part-type="genus" reg="Herochroma">Herochroma</tp:taxon-name-part> <tp:taxon-name-part taxon-name-part-type="species" reg="subspoliata">subspoliata</tp:taxon-name-part></tp:taxon-name><comment> (Prout, 1916)</comment></tp:nomenclature-citation><tp:nomenclature-citation><tp:taxon-name><tp:taxon-name-part taxon-name-part-type="genus" reg="Herochroma">Herochroma</tp:taxon-name-part> <tp:taxon-name-part taxon-name-part-type="species" reg="xuthopletes">xuthopletes</tp:taxon-name-part></tp:taxon-name><comment> (Prout, 1934) (“stat. rev.”)</comment></tp:nomenclature-citation></tp:nomenclature-citation-list></tp:nomenclature><tp:treatment-sec sec-type="Notes"><title>Notes</title><p>The name and locality of <italic><tp:taxon-name><tp:taxon-name-part taxon-name-part-type="genus" reg="Herochroma">Herochroma</tp:taxon-name-part> <tp:taxon-name-part taxon-name-part-type="species" reg="costata">costata</tp:taxon-name-part></tp:taxon-name></italic> were published in <xref ref-type="bibr" rid="B5536792">Kirti et al. (2012)</xref>, but its description and diagnosis can only be found in the first author’s unpublished thesis. This species name is thus considered a nomen nudum.</p><p><italic><tp:taxon-name><tp:taxon-name-part taxon-name-part-type="genus" reg="Herochroma">Herochroma</tp:taxon-name-part> <tp:taxon-name-part taxon-name-part-type="species" reg="subspoliata">subspoliata</tp:taxon-name-part> <tp:taxon-name-part taxon-name-part-type="subspecies" reg="xuthopletes">xuthopletes</tp:taxon-name-part></tp:taxon-name></italic> (Prout, 1934) was elevated from subspecies to species by <xref ref-type="bibr" rid="B5536999">Pitkin et al. (2007)</xref>.</p></tp:treatment-sec><ref-list><ref id="B5536792"><element-citation xmlns:xlink="http://www.w3.org/1999/xlink" publication-type="article" xlink:type="simple"><person-group person-group-type="author"><name name-style="western"><surname>Kirti</surname><given-names>JS</given-names></name><name name-style="western"><surname>Goyal</surname><given-names>T</given-names></name><name name-style="western"><surname>Kaur</surname><given-names>M</given-names></name></person-group><year>2012</year><article-title>An inventory of family <tp:taxon-name><tp:taxon-name-part taxon-name-part-type="family">Geometridae</tp:taxon-name-part></tp:taxon-name> (<tp:taxon-name><tp:taxon-name-part taxon-name-part-type="order">Lepidoptera</tp:taxon-name-part></tp:taxon-name>) from western ghats of India.</article-title><source>Journal of Entomological Research</source><volume>36</volume><fpage>83</fpage><lpage>94</lpage></element-citation></ref><ref id="B5536999"><element-citation xmlns:xlink="http://www.w3.org/1999/xlink" publication-type="article" xlink:type="simple"><person-group person-group-type="author"><name name-style="western"><surname>Pitkin</surname><given-names>L</given-names></name><name name-style="western"><surname>Han</surname><given-names>H</given-names></name><name name-style="western"><surname>James</surname><given-names>S</given-names></name></person-group><year>2007</year><article-title>Moths of the tribe <tp:taxon-name><tp:taxon-name-part taxon-name-part-type="tribe">Pseudoterpnini</tp:taxon-name-part></tp:taxon-name> (<tp:taxon-name><tp:taxon-name-part taxon-name-part-type="family">Geometridae</tp:taxon-name-part></tp:taxon-name>: <tp:taxon-name><tp:taxon-name-part taxon-name-part-type="subfamily">Geometrinae</tp:taxon-name-part></tp:taxon-name>): a review of the genera</article-title><source>Zoological Journal of the Linnean Society</source><volume>150</volume><issue>2</issue><fpage>343</fpage><lpage>412</lpage><pub-id pub-id-type="doi">10.1111/j.1096-3642.2007.00287.x</pub-id></element-citation></ref></ref-list></tp:taxon-treatment>
