# Supplementary material for: Review of recent taxonomic changes to the emerald moths (Lepidoptera: Geometridae: Geometrinae)
Source: Biodivers Data J. 2020 Apr 30;8:e52190. doi: 10.3897/BDJ.8.e52190 (PMC7205841; doi:10.3897/BDJ.8.e52190)
Supplement: XML Treatment for Jodis [file BDJ.8.e52190-treatment31.xml]

<!DOCTYPE tp:taxon-treatment
  PUBLIC "-//TaxonX//DTD Taxonomic Treatment Publishing DTD v0 20100105//EN" "tax-treatment-NSO.dtd">
<tp:taxon-treatment xmlns:tp="http://www.plazi.org/taxpub"><tp:treatment-meta><mixed-citation publication-type="journal"><person-group><name><surname>Plotkin</surname><given-names>David</given-names></name><name><surname>Kawahara</surname><given-names>Akito Y.</given-names></name></person-group><article-title>Review of recent taxonomic changes to the emerald moths (<tp:taxon-name><tp:taxon-name-part taxon-name-part-type="order">Lepidoptera</tp:taxon-name-part></tp:taxon-name>: <tp:taxon-name><tp:taxon-name-part taxon-name-part-type="family">Geometridae</tp:taxon-name-part></tp:taxon-name>: <tp:taxon-name><tp:taxon-name-part taxon-name-part-type="subfamily">Geometrinae</tp:taxon-name-part></tp:taxon-name>)</article-title><source>Biodivers Data J</source><day>30</day><month>4</month><year>2020</year><volume>8</volume><pub-id pub-id-type="doi">10.3897/BDJ.8.e52190</pub-id></mixed-citation></tp:treatment-meta><tp:nomenclature><tp:taxon-name>
              <object-id xmlns:xlink="http://www.w3.org/1999/xlink" content-type="arpha" xlink:type="simple">AF1E1F69-36A4-587F-9F53-2298F123D086</object-id>
              <tp:taxon-name-part taxon-name-part-type="genus">Jodis</tp:taxon-name-part>
            </tp:taxon-name><tp:taxon-authority>Hübner, [1823]</tp:taxon-authority><tp:nomenclature-citation-list><tp:nomenclature-citation><tp:taxon-name><tp:taxon-name-part taxon-name-part-type="genus" reg="Jodis">Jodis</tp:taxon-name-part> <tp:taxon-name-part taxon-name-part-type="species" reg="altitudinis">altitudinis</tp:taxon-name-part></tp:taxon-name><comment> Tautel, 2016 (“sp. nov.”)</comment></tp:nomenclature-citation><tp:nomenclature-citation><tp:taxon-name><tp:taxon-name-part taxon-name-part-type="genus" reg="Jodis">Jodis</tp:taxon-name-part> <tp:taxon-name-part taxon-name-part-type="species" reg="argentea">argentea</tp:taxon-name-part></tp:taxon-name><comment> Tautel, 2016 (“sp. nov.”)</comment></tp:nomenclature-citation><tp:nomenclature-citation><tp:taxon-name><tp:taxon-name-part taxon-name-part-type="genus" reg="Jodis">Jodis</tp:taxon-name-part> <tp:taxon-name-part taxon-name-part-type="species" reg="berde">berde</tp:taxon-name-part></tp:taxon-name><comment> Tautel, 2016 (“sp. nov.”)</comment></tp:nomenclature-citation><tp:nomenclature-citation><tp:taxon-name><tp:taxon-name-part taxon-name-part-type="genus" reg="Jodis">Jodis</tp:taxon-name-part> <tp:taxon-name-part taxon-name-part-type="species" reg="mystica">mystica</tp:taxon-name-part></tp:taxon-name><comment> Tautel, 2016 (“sp. nov.”)</comment></tp:nomenclature-citation><tp:nomenclature-citation><tp:taxon-name><tp:taxon-name-part taxon-name-part-type="genus" reg="Jodis">Jodis</tp:taxon-name-part> <tp:taxon-name-part taxon-name-part-type="species" reg="omeiensis">omeiensis</tp:taxon-name-part></tp:taxon-name><comment> (Chu, 1981) (“comb. nov.”)</comment></tp:nomenclature-citation><tp:nomenclature-citation><tp:taxon-name><tp:taxon-name-part taxon-name-part-type="genus" reg="Jodis">Jodis</tp:taxon-name-part> <tp:taxon-name-part taxon-name-part-type="species" reg="orientalis">orientalis</tp:taxon-name-part></tp:taxon-name><comment> Wehrli, 1923 (“stat. nov.”)</comment></tp:nomenclature-citation><tp:nomenclature-citation><tp:taxon-name><tp:taxon-name-part taxon-name-part-type="genus" reg="Jodis">Jodis</tp:taxon-name-part> <tp:taxon-name-part taxon-name-part-type="species" reg="angulata">angulata</tp:taxon-name-part></tp:taxon-name><comment> Inoue, 1961 (“syn. nov.”)</comment></tp:nomenclature-citation><tp:nomenclature-citation><tp:taxon-name><tp:taxon-name-part taxon-name-part-type="genus" reg="Jodis">Jodis</tp:taxon-name-part> <tp:taxon-name-part taxon-name-part-type="species" reg="putata">putata</tp:taxon-name-part></tp:taxon-name><comment> (Linnaeus, 1758)</comment></tp:nomenclature-citation><tp:nomenclature-citation><tp:taxon-name><tp:taxon-name-part taxon-name-part-type="genus" reg="Jodis">Jodis</tp:taxon-name-part> <tp:taxon-name-part taxon-name-part-type="species" reg="sibuyana">sibuyana</tp:taxon-name-part></tp:taxon-name><comment> Tautel, 2016 (“sp. nov.”)</comment></tp:nomenclature-citation><tp:nomenclature-citation><tp:taxon-name><tp:taxon-name-part taxon-name-part-type="genus" reg="Jodis">Jodis</tp:taxon-name-part> <tp:taxon-name-part taxon-name-part-type="species" reg="tomopunctata">tomopunctata</tp:taxon-name-part></tp:taxon-name><comment> Tautel, 2016 (“sp. nov.”)</comment></tp:nomenclature-citation></tp:nomenclature-citation-list></tp:nomenclature><tp:treatment-sec sec-type="Notes"><title>Notes</title><p>Six new species were described (<xref ref-type="bibr" rid="B5537081">Tautel 2016</xref>).</p><p><xref ref-type="bibr" rid="B5535929">Han and Xue (2011a)</xref> created the new combination <italic><tp:taxon-name><tp:taxon-name-part taxon-name-part-type="genus" reg="Jodis">Jodis</tp:taxon-name-part> <tp:taxon-name-part taxon-name-part-type="species" reg="omeiensis">omeiensis</tp:taxon-name-part></tp:taxon-name></italic>, stating that this species was transferred from the genus <italic><tp:taxon-name><tp:taxon-name-part taxon-name-part-type="genus" reg="Gelasma">Gelasma</tp:taxon-name-part></tp:taxon-name></italic> Warren, 1893; however, <italic><tp:taxon-name><tp:taxon-name-part taxon-name-part-type="genus" reg="Gelasma">Gelasma</tp:taxon-name-part></tp:taxon-name></italic> had been designated a junior synonym of <italic><tp:taxon-name><tp:taxon-name-part taxon-name-part-type="genus" reg="Maxates">Maxates</tp:taxon-name-part></tp:taxon-name></italic> Moore, [1887] by <xref ref-type="bibr" rid="B5535998">Holloway (1996)</xref>. Despite this synonymy, the combination <italic><tp:taxon-name><tp:taxon-name-part taxon-name-part-type="genus" reg="Maxates">Maxates</tp:taxon-name-part> <tp:taxon-name-part taxon-name-part-type="species" reg="omeiensis">omeiensis</tp:taxon-name-part></tp:taxon-name></italic> (Chu, 1981) does not appear to have ever been published between 1996 and 2011.</p><p><xref ref-type="bibr" rid="B5535761">Beljaev (2007)</xref> elevated <italic><tp:taxon-name><tp:taxon-name-part taxon-name-part-type="genus" reg="Jodis">Jodis</tp:taxon-name-part> <tp:taxon-name-part taxon-name-part-type="species" reg="putata">putata</tp:taxon-name-part> <tp:taxon-name-part taxon-name-part-type="subspecies" reg="orientalis">orientalis</tp:taxon-name-part></tp:taxon-name></italic> Wehrli, 1923 from subspecies to species and subsequently synonymised it with <italic><tp:taxon-name><tp:taxon-name-part taxon-name-part-type="genus" reg="Jodis">J.</tp:taxon-name-part> <tp:taxon-name-part taxon-name-part-type="species" reg="angulata">angulata</tp:taxon-name-part></tp:taxon-name></italic>.</p></tp:treatment-sec><ref-list><ref id="B5537081"><element-citation xmlns:xlink="http://www.w3.org/1999/xlink" publication-type="article" xlink:type="simple"><person-group person-group-type="author"><name name-style="western"><surname>Tautel</surname><given-names>C</given-names></name></person-group><year>2016</year><article-title>Nouvelles espèces de géomètres du Cambodge et des Philippines (<tp:taxon-name><tp:taxon-name-part taxon-name-part-type="order">Lepidoptera</tp:taxon-name-part></tp:taxon-name>, <tp:taxon-name><tp:taxon-name-part taxon-name-part-type="family">Geometridae</tp:taxon-name-part></tp:taxon-name>, <tp:taxon-name><tp:taxon-name-part taxon-name-part-type="subfamily">Geometrinae</tp:taxon-name-part></tp:taxon-name>)</article-title><source>Bulletin de la Société Entomologique de France</source><volume>121</volume><fpage>491</fpage><lpage>506</lpage></element-citation></ref><ref id="B5535929"><element-citation xmlns:xlink="http://www.w3.org/1999/xlink" publication-type="book" xlink:type="simple"><person-group person-group-type="author"><name name-style="western"><surname>Han</surname><given-names>H</given-names></name><name name-style="western"><surname>Xue</surname><given-names>D</given-names></name></person-group><year>2011</year><source>Fauna Sinica (<tp:taxon-name><tp:taxon-name-part taxon-name-part-type="class">Insecta</tp:taxon-name-part></tp:taxon-name> Vol. 54. <tp:taxon-name><tp:taxon-name-part taxon-name-part-type="order">Lepidoptera</tp:taxon-name-part></tp:taxon-name>, <tp:taxon-name><tp:taxon-name-part taxon-name-part-type="family">Geometridae</tp:taxon-name-part></tp:taxon-name>, <tp:taxon-name><tp:taxon-name-part taxon-name-part-type="subfamily">Geometrinae</tp:taxon-name-part></tp:taxon-name>).</source><publisher-name>Science Press</publisher-name><publisher-loc>Beijing</publisher-loc><size units="page">864</size></element-citation></ref><ref id="B5535998"><element-citation xmlns:xlink="http://www.w3.org/1999/xlink" publication-type="article" xlink:type="simple"><person-group person-group-type="author"><name name-style="western"><surname>Holloway</surname><given-names>JD</given-names></name></person-group><year>1996</year><article-title>The moths of Borneo: Family <tp:taxon-name><tp:taxon-name-part taxon-name-part-type="family">Geometridae</tp:taxon-name-part></tp:taxon-name>, subfamiles <tp:taxon-name><tp:taxon-name-part taxon-name-part-type="subfamily">Oenochrominae</tp:taxon-name-part></tp:taxon-name>, <tp:taxon-name><tp:taxon-name-part taxon-name-part-type="subfamily">Desmobathrinae</tp:taxon-name-part></tp:taxon-name> and <tp:taxon-name><tp:taxon-name-part taxon-name-part-type="subfamily">Geometrinae</tp:taxon-name-part></tp:taxon-name></article-title><source>Malayan Nature Journal</source><volume>49</volume><fpage>147</fpage><lpage>326</lpage></element-citation></ref><ref id="B5535761"><element-citation xmlns:xlink="http://www.w3.org/1999/xlink" publication-type="article" xlink:type="simple"><person-group person-group-type="author"><name name-style="western"><surname>Beljaev</surname><given-names>EA</given-names></name></person-group><year>2007</year><article-title>Taxonomic changes in the emerald moths (<tp:taxon-name><tp:taxon-name-part taxon-name-part-type="order">Lepidoptera</tp:taxon-name-part></tp:taxon-name>: <tp:taxon-name><tp:taxon-name-part taxon-name-part-type="family">Geometridae</tp:taxon-name-part></tp:taxon-name>, <tp:taxon-name><tp:taxon-name-part taxon-name-part-type="subfamily">Geometrinae</tp:taxon-name-part></tp:taxon-name>) of East Asia, with notes on the systematics and phylogeny of <tp:taxon-name><tp:taxon-name-part taxon-name-part-type="tribe">Hemitheini</tp:taxon-name-part></tp:taxon-name>.</article-title><source>Zootaxa</source><volume>1584</volume><fpage>55</fpage><lpage>68</lpage><pub-id pub-id-type="doi">10.11646/zootaxa.1584.1.2</pub-id></element-citation></ref></ref-list></tp:taxon-treatment>
