# Supplementary material for: Review of recent taxonomic changes to the emerald moths (Lepidoptera: Geometridae: Geometrinae)
Source: Biodivers Data J. 2020 Apr 30;8:e52190. doi: 10.3897/BDJ.8.e52190 (PMC7205841; doi:10.3897/BDJ.8.e52190)
Supplement: XML Treatment for Linguisaccus [file BDJ.8.e52190-treatment34.xml]

<!DOCTYPE tp:taxon-treatment
  PUBLIC "-//TaxonX//DTD Taxonomic Treatment Publishing DTD v0 20100105//EN" "tax-treatment-NSO.dtd">
<tp:taxon-treatment xmlns:tp="http://www.plazi.org/taxpub"><tp:treatment-meta><mixed-citation publication-type="journal"><person-group><name><surname>Plotkin</surname><given-names>David</given-names></name><name><surname>Kawahara</surname><given-names>Akito Y.</given-names></name></person-group><article-title>Review of recent taxonomic changes to the emerald moths (<tp:taxon-name><tp:taxon-name-part taxon-name-part-type="order">Lepidoptera</tp:taxon-name-part></tp:taxon-name>: <tp:taxon-name><tp:taxon-name-part taxon-name-part-type="family">Geometridae</tp:taxon-name-part></tp:taxon-name>: <tp:taxon-name><tp:taxon-name-part taxon-name-part-type="subfamily">Geometrinae</tp:taxon-name-part></tp:taxon-name>)</article-title><source>Biodivers Data J</source><day>30</day><month>4</month><year>2020</year><volume>8</volume><pub-id pub-id-type="doi">10.3897/BDJ.8.e52190</pub-id></mixed-citation></tp:treatment-meta><tp:nomenclature><tp:taxon-name>
              <object-id xmlns:xlink="http://www.w3.org/1999/xlink" content-type="arpha" xlink:type="simple">15BDF026-E5B7-524B-AEEB-91C24C41144E</object-id>
              <tp:taxon-name-part taxon-name-part-type="genus">Linguisaccus</tp:taxon-name-part>
            </tp:taxon-name><tp:taxon-authority>Han, Galsworthy &amp; Xue, 2012 (“gen. nov.”)</tp:taxon-authority><tp:nomenclature-citation-list><tp:nomenclature-citation><tp:taxon-name><tp:taxon-name-part taxon-name-part-type="genus" reg="Linguisaccus">Linguisaccus</tp:taxon-name-part> <tp:taxon-name-part taxon-name-part-type="species" reg="minor">minor</tp:taxon-name-part></tp:taxon-name><comment> Han, Galsworthy &amp; Xue, 2012 (“sp. nov.”)</comment></tp:nomenclature-citation><tp:nomenclature-citation><tp:taxon-name><tp:taxon-name-part taxon-name-part-type="genus" reg="Linguisaccus">Linguisaccus</tp:taxon-name-part> <tp:taxon-name-part taxon-name-part-type="species" reg="subhyalina">subhyalina</tp:taxon-name-part></tp:taxon-name><comment> (Warren, 1899) (“comb. nov.”)</comment></tp:nomenclature-citation></tp:nomenclature-citation-list></tp:nomenclature><tp:treatment-sec sec-type="Notes"><title>Notes</title><p><italic><tp:taxon-name><tp:taxon-name-part taxon-name-part-type="genus" reg="Comostolodes">Comostolodes</tp:taxon-name-part> <tp:taxon-name-part taxon-name-part-type="species" reg="subhyalina">subhyalina</tp:taxon-name-part></tp:taxon-name></italic> Warren, 1899 was transferred to <italic><tp:taxon-name><tp:taxon-name-part taxon-name-part-type="genus" reg="Comibaena">Comibaena</tp:taxon-name-part></tp:taxon-name></italic> by <xref ref-type="bibr" rid="B5535929">Han and Xue (2011a)</xref> and then designated as the type species of the new genus <italic><tp:taxon-name><tp:taxon-name-part taxon-name-part-type="genus" reg="Linguisaccus">Linguisaccus</tp:taxon-name-part></tp:taxon-name></italic> by <xref ref-type="bibr" rid="B5535849">Han et al. (2012)</xref>.</p></tp:treatment-sec><ref-list><ref id="B5535929"><element-citation xmlns:xlink="http://www.w3.org/1999/xlink" publication-type="book" xlink:type="simple"><person-group person-group-type="author"><name name-style="western"><surname>Han</surname><given-names>H</given-names></name><name name-style="western"><surname>Xue</surname><given-names>D</given-names></name></person-group><year>2011</year><source>Fauna Sinica (<tp:taxon-name><tp:taxon-name-part taxon-name-part-type="class">Insecta</tp:taxon-name-part></tp:taxon-name> Vol. 54. <tp:taxon-name><tp:taxon-name-part taxon-name-part-type="order">Lepidoptera</tp:taxon-name-part></tp:taxon-name>, <tp:taxon-name><tp:taxon-name-part taxon-name-part-type="family">Geometridae</tp:taxon-name-part></tp:taxon-name>, <tp:taxon-name><tp:taxon-name-part taxon-name-part-type="subfamily">Geometrinae</tp:taxon-name-part></tp:taxon-name>).</source><publisher-name>Science Press</publisher-name><publisher-loc>Beijing</publisher-loc><size units="page">864</size></element-citation></ref><ref id="B5535849"><element-citation xmlns:xlink="http://www.w3.org/1999/xlink" publication-type="article" xlink:type="simple"><person-group person-group-type="author"><name name-style="western"><surname>Han</surname><given-names>H</given-names></name><name name-style="western"><surname>Galsworthy</surname><given-names>AC</given-names></name><name name-style="western"><surname>Xue</surname><given-names>D</given-names></name></person-group><year>2012</year><article-title>The <tp:taxon-name><tp:taxon-name-part taxon-name-part-type="tribe">Comibaenini</tp:taxon-name-part></tp:taxon-name> of China (<tp:taxon-name><tp:taxon-name-part taxon-name-part-type="family">Geometridae</tp:taxon-name-part></tp:taxon-name>: <tp:taxon-name><tp:taxon-name-part taxon-name-part-type="subfamily">Geometrinae</tp:taxon-name-part></tp:taxon-name>), with a review of the tribe</article-title><source>Zoological Journal of the Linnean Society</source><volume>165</volume><issue>4</issue><fpage>723</fpage><lpage>772</lpage><pub-id pub-id-type="doi">10.1111/j.1096-3642.2012.00826.x</pub-id></element-citation></ref></ref-list></tp:taxon-treatment>
