# Supplementary material for: Review of recent taxonomic changes to the emerald moths (Lepidoptera: Geometridae: Geometrinae)
Source: Biodivers Data J. 2020 Apr 30;8:e52190. doi: 10.3897/BDJ.8.e52190 (PMC7205841; doi:10.3897/BDJ.8.e52190)
Supplement: XML Treatment for Lissocentra [file BDJ.8.e52190-treatment35.xml]

<!DOCTYPE tp:taxon-treatment
  PUBLIC "-//TaxonX//DTD Taxonomic Treatment Publishing DTD v0 20100105//EN" "tax-treatment-NSO.dtd">
<tp:taxon-treatment xmlns:tp="http://www.plazi.org/taxpub"><tp:treatment-meta><mixed-citation publication-type="journal"><person-group><name><surname>Plotkin</surname><given-names>David</given-names></name><name><surname>Kawahara</surname><given-names>Akito Y.</given-names></name></person-group><article-title>Review of recent taxonomic changes to the emerald moths (<tp:taxon-name><tp:taxon-name-part taxon-name-part-type="order">Lepidoptera</tp:taxon-name-part></tp:taxon-name>: <tp:taxon-name><tp:taxon-name-part taxon-name-part-type="family">Geometridae</tp:taxon-name-part></tp:taxon-name>: <tp:taxon-name><tp:taxon-name-part taxon-name-part-type="subfamily">Geometrinae</tp:taxon-name-part></tp:taxon-name>)</article-title><source>Biodivers Data J</source><day>30</day><month>4</month><year>2020</year><volume>8</volume><pub-id pub-id-type="doi">10.3897/BDJ.8.e52190</pub-id></mixed-citation></tp:treatment-meta><tp:nomenclature><tp:taxon-name>
              <object-id xmlns:xlink="http://www.w3.org/1999/xlink" content-type="arpha" xlink:type="simple">077F3EC9-8A2D-5FEE-9898-F4102DA55192</object-id>
              <tp:taxon-name-part taxon-name-part-type="genus">Lissocentra</tp:taxon-name-part>
            </tp:taxon-name><tp:taxon-authority>Viidalepp &amp; Lindt, 2012 (“gen. nov.”)</tp:taxon-authority><tp:nomenclature-citation-list><tp:nomenclature-citation><tp:taxon-name><tp:taxon-name-part taxon-name-part-type="genus" reg="Lissocentra">Lissocentra</tp:taxon-name-part> <tp:taxon-name-part taxon-name-part-type="species" reg="hydatodes">hydatodes</tp:taxon-name-part></tp:taxon-name><comment> (Warren, 1906) (“comb. nov.”)</comment></tp:nomenclature-citation><tp:nomenclature-citation><tp:taxon-name><tp:taxon-name-part taxon-name-part-type="genus" reg="Lissocentra">Lissocentra</tp:taxon-name-part> <tp:taxon-name-part taxon-name-part-type="species" reg="vitiosaria">vitiosaria</tp:taxon-name-part></tp:taxon-name><comment> (Dognin, 1912) (“comb. nov.”)</comment></tp:nomenclature-citation></tp:nomenclature-citation-list></tp:nomenclature><tp:treatment-sec sec-type="Notes"><title>Notes</title><p>The recently described genus <italic><tp:taxon-name><tp:taxon-name-part taxon-name-part-type="genus" reg="Lissocentra">Lissocentra</tp:taxon-name-part></tp:taxon-name></italic> currently contains two species, both of which were transferred from <italic><tp:taxon-name><tp:taxon-name-part taxon-name-part-type="genus" reg="Phrudocentra">Phrudocentra</tp:taxon-name-part></tp:taxon-name></italic> by <xref ref-type="bibr" rid="B5537208">Viidalepp and Lindt (2012)</xref>, with <italic><tp:taxon-name><tp:taxon-name-part taxon-name-part-type="genus" reg="Lissocentra">L.</tp:taxon-name-part> <tp:taxon-name-part taxon-name-part-type="species" reg="hydatodes">hydatodes</tp:taxon-name-part></tp:taxon-name></italic> designated as the type species.</p></tp:treatment-sec><ref-list><ref id="B5537208"><element-citation xmlns:xlink="http://www.w3.org/1999/xlink" publication-type="article" xlink:type="simple"><person-group person-group-type="author"><name name-style="western"><surname>Viidalepp</surname><given-names>J</given-names></name><name name-style="western"><surname>Lindt</surname><given-names>A</given-names></name></person-group><year>2012</year><article-title>A review of continental species of <italic><tp:taxon-name><tp:taxon-name-part taxon-name-part-type="genus" reg="Phrudocentra">Phrudocentra</tp:taxon-name-part></tp:taxon-name></italic> Warren, 1895 (<tp:taxon-name><tp:taxon-name-part taxon-name-part-type="order">Lepidoptera</tp:taxon-name-part></tp:taxon-name>: <tp:taxon-name><tp:taxon-name-part taxon-name-part-type="family">Geometridae</tp:taxon-name-part></tp:taxon-name>, <tp:taxon-name><tp:taxon-name-part taxon-name-part-type="subfamily">Geometrinae</tp:taxon-name-part></tp:taxon-name>).</article-title><source>SHILAP Revista de Lepidopterología</source><volume>40</volume><fpage>171</fpage><lpage>190</lpage></element-citation></ref></ref-list></tp:taxon-treatment>
