# Supplementary material for: Review of recent taxonomic changes to the emerald moths (Lepidoptera: Geometridae: Geometrinae)
Source: Biodivers Data J. 2020 Apr 30;8:e52190. doi: 10.3897/BDJ.8.e52190 (PMC7205841; doi:10.3897/BDJ.8.e52190)
Supplement: XML Treatment for Lissochlora [file BDJ.8.e52190-treatment36.xml]

<!DOCTYPE tp:taxon-treatment
  PUBLIC "-//TaxonX//DTD Taxonomic Treatment Publishing DTD v0 20100105//EN" "tax-treatment-NSO.dtd">
<tp:taxon-treatment xmlns:tp="http://www.plazi.org/taxpub"><tp:treatment-meta><mixed-citation publication-type="journal"><person-group><name><surname>Plotkin</surname><given-names>David</given-names></name><name><surname>Kawahara</surname><given-names>Akito Y.</given-names></name></person-group><article-title>Review of recent taxonomic changes to the emerald moths (<tp:taxon-name><tp:taxon-name-part taxon-name-part-type="order">Lepidoptera</tp:taxon-name-part></tp:taxon-name>: <tp:taxon-name><tp:taxon-name-part taxon-name-part-type="family">Geometridae</tp:taxon-name-part></tp:taxon-name>: <tp:taxon-name><tp:taxon-name-part taxon-name-part-type="subfamily">Geometrinae</tp:taxon-name-part></tp:taxon-name>)</article-title><source>Biodivers Data J</source><day>30</day><month>4</month><year>2020</year><volume>8</volume><pub-id pub-id-type="doi">10.3897/BDJ.8.e52190</pub-id></mixed-citation></tp:treatment-meta><tp:nomenclature><tp:taxon-name>
              <object-id xmlns:xlink="http://www.w3.org/1999/xlink" content-type="arpha" xlink:type="simple">F1DB66A7-E0A0-51F3-83B0-69F72E5CAD7D</object-id>
              <tp:taxon-name-part taxon-name-part-type="genus">Lissochlora</tp:taxon-name-part>
            </tp:taxon-name><tp:taxon-authority>Warren, 1900</tp:taxon-authority><tp:nomenclature-citation-list><tp:nomenclature-citation><tp:taxon-name><tp:taxon-name-part taxon-name-part-type="genus" reg="Lissochlora">Lissochlora</tp:taxon-name-part> <tp:taxon-name-part taxon-name-part-type="species" reg="hinojosae">hinojosae</tp:taxon-name-part></tp:taxon-name><comment> Lindt &amp; Viidalepp, 2014 (“sp. nov.”)</comment></tp:nomenclature-citation><tp:nomenclature-citation><tp:taxon-name><tp:taxon-name-part taxon-name-part-type="genus" reg="Lissochlora">Lissochlora</tp:taxon-name-part> <tp:taxon-name-part taxon-name-part-type="species" reg="janamariae">janamariae</tp:taxon-name-part></tp:taxon-name><comment> Lindt &amp; Viidalepp, 2014 (“sp. nov.”)</comment></tp:nomenclature-citation><tp:nomenclature-citation><tp:taxon-name><tp:taxon-name-part taxon-name-part-type="genus" reg="Lissochlora">Lissochlora</tp:taxon-name-part> <tp:taxon-name-part taxon-name-part-type="species" reg="klausi">klausi</tp:taxon-name-part></tp:taxon-name><comment> Viidalepp &amp; Lindt, 2019 (“sp. nov.”)</comment></tp:nomenclature-citation><tp:nomenclature-citation><tp:taxon-name><tp:taxon-name-part taxon-name-part-type="genus" reg="Lissochlora">Lissochlora</tp:taxon-name-part> <tp:taxon-name-part taxon-name-part-type="species" reg="niveiceps">niveiceps</tp:taxon-name-part></tp:taxon-name><comment> (Prout, 1912) (“comb. nov.”)</comment></tp:nomenclature-citation><tp:nomenclature-citation><tp:taxon-name><tp:taxon-name-part taxon-name-part-type="genus" reg="Lissochlora">Lissochlora</tp:taxon-name-part> <tp:taxon-name-part taxon-name-part-type="species" reg="senescens">senescens</tp:taxon-name-part></tp:taxon-name><comment> (Prout, 1917) (“comb. nov.”)</comment></tp:nomenclature-citation></tp:nomenclature-citation-list></tp:nomenclature><tp:treatment-sec sec-type="Notes"><title>Notes</title><p>Three new species were described (<xref ref-type="bibr" rid="B5536871">Lindt and Viidalepp 2014</xref>, <xref ref-type="bibr" rid="B5537238">Viidalepp and Lindt 2019a</xref>). One of those species, <italic><tp:taxon-name><tp:taxon-name-part taxon-name-part-type="genus" reg="Lissochlora">Lissochlora</tp:taxon-name-part> <tp:taxon-name-part taxon-name-part-type="species" reg="hinojosae">hinojosae</tp:taxon-name-part></tp:taxon-name></italic>, was described in <xref ref-type="bibr" rid="B5536851">Lindt et al. (2014)</xref> with the specific epithet spelled ‘<italic>hinoyosae</italic>’, the first time it appears in both the English and Spanish versions of the abstract. However, it is spelled ‘<italic><tp:taxon-name><tp:taxon-name-part taxon-name-part-type="genus" reg="Lissochlora"/><tp:taxon-name-part taxon-name-part-type="species" reg="hinojosae">hinojosae</tp:taxon-name-part></tp:taxon-name></italic>’ the first time it appears in the main text. The etymological remarks provided in <xref ref-type="bibr" rid="B5536851">Lindt et al. (2014)</xref> confirm that ‘<italic><tp:taxon-name><tp:taxon-name-part taxon-name-part-type="genus" reg="Lissochlora"/><tp:taxon-name-part taxon-name-part-type="species" reg="hinojosae">hinojosae</tp:taxon-name-part></tp:taxon-name></italic>’ is the intended spelling (cf. § 24.2; 32.2.1.; 32.5 Code ICZN).</p><p><italic><tp:taxon-name><tp:taxon-name-part taxon-name-part-type="genus" reg="Lissochlora">Lissochlora</tp:taxon-name-part> <tp:taxon-name-part taxon-name-part-type="species" reg="niveiceps">niveiceps</tp:taxon-name-part></tp:taxon-name></italic> and <italic><tp:taxon-name><tp:taxon-name-part taxon-name-part-type="genus" reg="Lissochlora">L.</tp:taxon-name-part> <tp:taxon-name-part taxon-name-part-type="species" reg="senescens">senescens</tp:taxon-name-part></tp:taxon-name></italic> were transferred from <italic><tp:taxon-name><tp:taxon-name-part taxon-name-part-type="genus" reg="Phrudocentra">Phrudocentra</tp:taxon-name-part></tp:taxon-name></italic> by <xref ref-type="bibr" rid="B5537208">Viidalepp and Lindt (2012)</xref>.</p></tp:treatment-sec><ref-list><ref id="B5536871"><element-citation xmlns:xlink="http://www.w3.org/1999/xlink" publication-type="article" xlink:type="simple"><person-group person-group-type="author"><name name-style="western"><surname>Lindt</surname><given-names>A</given-names></name><name name-style="western"><surname>Viidalepp</surname><given-names>J</given-names></name></person-group><year>2014</year><article-title>Two new emerald geometrid species of <italic><tp:taxon-name><tp:taxon-name-part taxon-name-part-type="genus" reg="Telotheta">Telotheta</tp:taxon-name-part></tp:taxon-name></italic> Warren from Ecuador and Bolivia (<tp:taxon-name><tp:taxon-name-part taxon-name-part-type="order">Lepidoptera</tp:taxon-name-part></tp:taxon-name>: <tp:taxon-name><tp:taxon-name-part taxon-name-part-type="family">Geometridae</tp:taxon-name-part></tp:taxon-name>, <tp:taxon-name><tp:taxon-name-part taxon-name-part-type="subfamily">Geometrinae</tp:taxon-name-part></tp:taxon-name>, <tp:taxon-name><tp:taxon-name-part taxon-name-part-type="tribe">Lophochoristini</tp:taxon-name-part></tp:taxon-name>)</article-title><source>Biodiversity Data Journal</source><volume>2</volume><fpage>e1158</fpage><pub-id pub-id-type="doi">10.3897/bdj.2.e1158</pub-id></element-citation></ref><ref id="B5537238"><element-citation xmlns:xlink="http://www.w3.org/1999/xlink" publication-type="article" xlink:type="simple"><person-group person-group-type="author"><name name-style="western"><surname>Viidalepp</surname><given-names>J</given-names></name><name name-style="western"><surname>Lindt</surname><given-names>A</given-names></name></person-group><year>2019</year><article-title>Description of a new species of the <italic><tp:taxon-name><tp:taxon-name-part taxon-name-part-type="genus" reg="Lissochlora">Lissochlora</tp:taxon-name-part> <tp:taxon-name-part taxon-name-part-type="species" reg="albociliaria">albociliaria</tp:taxon-name-part></tp:taxon-name></italic> species group (<tp:taxon-name><tp:taxon-name-part taxon-name-part-type="order">Lepidoptera</tp:taxon-name-part></tp:taxon-name>: <tp:taxon-name><tp:taxon-name-part taxon-name-part-type="family">Geometridae</tp:taxon-name-part></tp:taxon-name>, <tp:taxon-name><tp:taxon-name-part taxon-name-part-type="subfamily">Geometrinae</tp:taxon-name-part></tp:taxon-name>)</article-title><source>Zootaxa</source><volume>4668</volume><issue>3</issue><fpage>448</fpage><lpage>450</lpage><pub-id pub-id-type="doi">10.11646/zootaxa.4668.3.10</pub-id></element-citation></ref><ref id="B5536851"><element-citation xmlns:xlink="http://www.w3.org/1999/xlink" publication-type="article" xlink:type="simple"><person-group person-group-type="author"><name name-style="western"><surname>Lindt</surname><given-names>A</given-names></name><name name-style="western"><surname>Tasane</surname><given-names>T</given-names></name><name name-style="western"><surname>Viidalepp</surname><given-names>J</given-names></name></person-group><year>2014</year><article-title>Dos nuevas especies de polillas esmeraldas de Ecuador, Perú y Bolivia (<tp:taxon-name><tp:taxon-name-part taxon-name-part-type="order">Lepidoptera</tp:taxon-name-part></tp:taxon-name>: <tp:taxon-name><tp:taxon-name-part taxon-name-part-type="family">Geometridae</tp:taxon-name-part></tp:taxon-name>, <tp:taxon-name><tp:taxon-name-part taxon-name-part-type="subfamily">Geometrinae</tp:taxon-name-part></tp:taxon-name>).</article-title><source>SHILAP Revista de Lepidopterología</source><volume>42</volume><fpage>151</fpage><lpage>156</lpage></element-citation></ref><ref id="B5537208"><element-citation xmlns:xlink="http://www.w3.org/1999/xlink" publication-type="article" xlink:type="simple"><person-group person-group-type="author"><name name-style="western"><surname>Viidalepp</surname><given-names>J</given-names></name><name name-style="western"><surname>Lindt</surname><given-names>A</given-names></name></person-group><year>2012</year><article-title>A review of continental species of <italic><tp:taxon-name><tp:taxon-name-part taxon-name-part-type="genus" reg="Phrudocentra">Phrudocentra</tp:taxon-name-part></tp:taxon-name></italic> Warren, 1895 (<tp:taxon-name><tp:taxon-name-part taxon-name-part-type="order">Lepidoptera</tp:taxon-name-part></tp:taxon-name>: <tp:taxon-name><tp:taxon-name-part taxon-name-part-type="family">Geometridae</tp:taxon-name-part></tp:taxon-name>, <tp:taxon-name><tp:taxon-name-part taxon-name-part-type="subfamily">Geometrinae</tp:taxon-name-part></tp:taxon-name>).</article-title><source>SHILAP Revista de Lepidopterología</source><volume>40</volume><fpage>171</fpage><lpage>190</lpage></element-citation></ref></ref-list></tp:taxon-treatment>
