# Supplementary material for: Review of recent taxonomic changes to the emerald moths (Lepidoptera: Geometridae: Geometrinae)
Source: Biodivers Data J. 2020 Apr 30;8:e52190. doi: 10.3897/BDJ.8.e52190 (PMC7205841; doi:10.3897/BDJ.8.e52190)
Supplement: XML Treatment for Lophophelma [file BDJ.8.e52190-treatment37.xml]

<!DOCTYPE tp:taxon-treatment
  PUBLIC "-//TaxonX//DTD Taxonomic Treatment Publishing DTD v0 20100105//EN" "tax-treatment-NSO.dtd">
<tp:taxon-treatment xmlns:tp="http://www.plazi.org/taxpub"><tp:treatment-meta><mixed-citation publication-type="journal"><person-group><name><surname>Plotkin</surname><given-names>David</given-names></name><name><surname>Kawahara</surname><given-names>Akito Y.</given-names></name></person-group><article-title>Review of recent taxonomic changes to the emerald moths (<tp:taxon-name><tp:taxon-name-part taxon-name-part-type="order">Lepidoptera</tp:taxon-name-part></tp:taxon-name>: <tp:taxon-name><tp:taxon-name-part taxon-name-part-type="family">Geometridae</tp:taxon-name-part></tp:taxon-name>: <tp:taxon-name><tp:taxon-name-part taxon-name-part-type="subfamily">Geometrinae</tp:taxon-name-part></tp:taxon-name>)</article-title><source>Biodivers Data J</source><day>30</day><month>4</month><year>2020</year><volume>8</volume><pub-id pub-id-type="doi">10.3897/BDJ.8.e52190</pub-id></mixed-citation></tp:treatment-meta><tp:nomenclature><tp:taxon-name>
              <object-id xmlns:xlink="http://www.w3.org/1999/xlink" content-type="arpha" xlink:type="simple">0EADF3D8-3F8D-55FF-879D-5BDD6E10B7C9</object-id>
              <tp:taxon-name-part taxon-name-part-type="genus">Lophophelma</tp:taxon-name-part>
            </tp:taxon-name><tp:taxon-authority>Prout, 1912</tp:taxon-authority><tp:nomenclature-citation-list><tp:nomenclature-citation><tp:taxon-name><tp:taxon-name-part taxon-name-part-type="genus" reg="Lophophelma">Lophophelma</tp:taxon-name-part> <tp:taxon-name-part taxon-name-part-type="species" reg="albapex">albapex</tp:taxon-name-part></tp:taxon-name><comment> (Inoue, 1988) (“comb. nov.”)</comment></tp:nomenclature-citation><tp:nomenclature-citation><tp:taxon-name><tp:taxon-name-part taxon-name-part-type="genus" reg="Lophophelma">Lophophelma</tp:taxon-name-part> <tp:taxon-name-part taxon-name-part-type="species" reg="costistrigaria">costistrigaria</tp:taxon-name-part></tp:taxon-name><comment> (Moore, 1868) (“comb. rev.”)</comment></tp:nomenclature-citation><tp:nomenclature-citation><tp:taxon-name><tp:taxon-name-part taxon-name-part-type="genus" reg="Lophophelma">Lophophelma</tp:taxon-name-part> <tp:taxon-name-part taxon-name-part-type="species" reg="iterans">iterans</tp:taxon-name-part></tp:taxon-name><comment> (Prout, 1926) (“comb. nov.”)</comment></tp:nomenclature-citation><tp:nomenclature-citation><tp:taxon-name><tp:taxon-name-part taxon-name-part-type="genus" reg="Lophophelma">Lophophelma</tp:taxon-name-part> <tp:taxon-name-part taxon-name-part-type="species" reg="pingbiana">pingbiana</tp:taxon-name-part></tp:taxon-name><comment> (Chu, 1981) (“comb. nov.”)</comment></tp:nomenclature-citation><tp:nomenclature-citation><tp:taxon-name><tp:taxon-name-part taxon-name-part-type="genus" reg="Lophophelma">Lophophelma</tp:taxon-name-part> <tp:taxon-name-part taxon-name-part-type="species" reg="taiwana">taiwana</tp:taxon-name-part></tp:taxon-name><comment> (Wileman, 1912) (“comb. rev.”)</comment></tp:nomenclature-citation><tp:nomenclature-citation><tp:taxon-name><tp:taxon-name-part taxon-name-part-type="genus" reg="Lophophelma">Lophophelma</tp:taxon-name-part> <tp:taxon-name-part taxon-name-part-type="species" reg="tanatoraja">tanatoraja</tp:taxon-name-part></tp:taxon-name><comment> Sommerer, Stüning &amp; Tautel, 2015 (“sp. nov.”)</comment></tp:nomenclature-citation><tp:nomenclature-citation><tp:taxon-name><tp:taxon-name-part taxon-name-part-type="genus" reg="Lophophelma">Lophophelma</tp:taxon-name-part> <tp:taxon-name-part taxon-name-part-type="species" reg="varicoloraria">varicoloraria</tp:taxon-name-part></tp:taxon-name><comment> (Moore, 1868) (“comb. rev.”)</comment></tp:nomenclature-citation></tp:nomenclature-citation-list></tp:nomenclature><tp:treatment-sec sec-type="Notes"><title>Notes</title><p>One new species was described (<xref ref-type="bibr" rid="B5537041">Sommerer et al. 2015</xref>). <xref ref-type="bibr" rid="B5536999">Pitkin et al. (2007)</xref> transferred six species to <italic><tp:taxon-name><tp:taxon-name-part taxon-name-part-type="genus" reg="Lophophelma">Lophophelma</tp:taxon-name-part></tp:taxon-name></italic>: five from the genus <italic><tp:taxon-name><tp:taxon-name-part taxon-name-part-type="genus" reg="Pachyodes">Pachyodes</tp:taxon-name-part></tp:taxon-name></italic> (<italic><tp:taxon-name><tp:taxon-name-part taxon-name-part-type="genus" reg="Lophophelma">Lophophelma</tp:taxon-name-part> <tp:taxon-name-part taxon-name-part-type="species" reg="albapex">albapex</tp:taxon-name-part></tp:taxon-name></italic>, <italic><tp:taxon-name><tp:taxon-name-part taxon-name-part-type="genus" reg="Lophophelma">L.</tp:taxon-name-part> <tp:taxon-name-part taxon-name-part-type="species" reg="costistrigaria">costistrigaria</tp:taxon-name-part></tp:taxon-name></italic>, <italic><tp:taxon-name><tp:taxon-name-part taxon-name-part-type="genus" reg="Lophophelma">L.</tp:taxon-name-part> <tp:taxon-name-part taxon-name-part-type="species" reg="iterans">iterans</tp:taxon-name-part></tp:taxon-name></italic>, <italic><tp:taxon-name><tp:taxon-name-part taxon-name-part-type="genus" reg="Lophophelma">L.</tp:taxon-name-part> <tp:taxon-name-part taxon-name-part-type="species" reg="taiwana">taiwana</tp:taxon-name-part></tp:taxon-name></italic>, <italic><tp:taxon-name><tp:taxon-name-part taxon-name-part-type="genus" reg="Lophophelma">L.</tp:taxon-name-part> <tp:taxon-name-part taxon-name-part-type="species" reg="varicoloraria">varicoloraria</tp:taxon-name-part></tp:taxon-name></italic>) and one from the genus <italic><tp:taxon-name><tp:taxon-name-part taxon-name-part-type="genus" reg="Terpna">Terpna</tp:taxon-name-part></tp:taxon-name></italic> Herrich-Schäffer, 1854 (<italic><tp:taxon-name><tp:taxon-name-part taxon-name-part-type="genus" reg="Lophophelma">Lophophelma</tp:taxon-name-part> <tp:taxon-name-part taxon-name-part-type="species" reg="pingbiana">pingbiana</tp:taxon-name-part></tp:taxon-name></italic>).</p></tp:treatment-sec><ref-list><ref id="B5537041"><element-citation xmlns:xlink="http://www.w3.org/1999/xlink" publication-type="article" xlink:type="simple"><person-group person-group-type="author"><name name-style="western"><surname>Sommerer</surname><given-names>MD</given-names></name><name name-style="western"><surname>Stüning</surname><given-names>D</given-names></name><name name-style="western"><surname>Tautel</surname><given-names>C</given-names></name></person-group><year>2015</year><article-title><italic><tp:taxon-name><tp:taxon-name-part taxon-name-part-type="genus" reg="Lophophelma">Lophophelma</tp:taxon-name-part> <tp:taxon-name-part taxon-name-part-type="species" reg="tanatoraja">tanatoraja</tp:taxon-name-part></tp:taxon-name></italic> spec. nov., a new geometrid moth from Sulawesi near <italic><tp:taxon-name><tp:taxon-name-part taxon-name-part-type="genus" reg="Lophophelma">Lophophelma</tp:taxon-name-part> <tp:taxon-name-part taxon-name-part-type="species" reg="luteipes">luteipes</tp:taxon-name-part></tp:taxon-name></italic> Felder &amp; Rogenhofer, 1875 (<tp:taxon-name><tp:taxon-name-part taxon-name-part-type="family">Geometridae</tp:taxon-name-part></tp:taxon-name>, <tp:taxon-name><tp:taxon-name-part taxon-name-part-type="subfamily">Geometrinae</tp:taxon-name-part></tp:taxon-name>).</article-title><source>Tinea</source><volume>23</volume><fpage>108</fpage><lpage>114</lpage></element-citation></ref><ref id="B5536999"><element-citation xmlns:xlink="http://www.w3.org/1999/xlink" publication-type="article" xlink:type="simple"><person-group person-group-type="author"><name name-style="western"><surname>Pitkin</surname><given-names>L</given-names></name><name name-style="western"><surname>Han</surname><given-names>H</given-names></name><name name-style="western"><surname>James</surname><given-names>S</given-names></name></person-group><year>2007</year><article-title>Moths of the tribe <tp:taxon-name><tp:taxon-name-part taxon-name-part-type="tribe">Pseudoterpnini</tp:taxon-name-part></tp:taxon-name> (<tp:taxon-name><tp:taxon-name-part taxon-name-part-type="family">Geometridae</tp:taxon-name-part></tp:taxon-name>: <tp:taxon-name><tp:taxon-name-part taxon-name-part-type="subfamily">Geometrinae</tp:taxon-name-part></tp:taxon-name>): a review of the genera</article-title><source>Zoological Journal of the Linnean Society</source><volume>150</volume><issue>2</issue><fpage>343</fpage><lpage>412</lpage><pub-id pub-id-type="doi">10.1111/j.1096-3642.2007.00287.x</pub-id></element-citation></ref></ref-list></tp:taxon-treatment>
