# Supplementary material for: Review of recent taxonomic changes to the emerald moths (Lepidoptera: Geometridae: Geometrinae)
Source: Biodivers Data J. 2020 Apr 30;8:e52190. doi: 10.3897/BDJ.8.e52190 (PMC7205841; doi:10.3897/BDJ.8.e52190)
Supplement: XML Treatment for Loxochila [file BDJ.8.e52190-treatment38.xml]

<!DOCTYPE tp:taxon-treatment
  PUBLIC "-//TaxonX//DTD Taxonomic Treatment Publishing DTD v0 20100105//EN" "tax-treatment-NSO.dtd">
<tp:taxon-treatment xmlns:tp="http://www.plazi.org/taxpub"><tp:treatment-meta><mixed-citation publication-type="journal"><person-group><name><surname>Plotkin</surname><given-names>David</given-names></name><name><surname>Kawahara</surname><given-names>Akito Y.</given-names></name></person-group><article-title>Review of recent taxonomic changes to the emerald moths (<tp:taxon-name><tp:taxon-name-part taxon-name-part-type="order">Lepidoptera</tp:taxon-name-part></tp:taxon-name>: <tp:taxon-name><tp:taxon-name-part taxon-name-part-type="family">Geometridae</tp:taxon-name-part></tp:taxon-name>: <tp:taxon-name><tp:taxon-name-part taxon-name-part-type="subfamily">Geometrinae</tp:taxon-name-part></tp:taxon-name>)</article-title><source>Biodivers Data J</source><day>30</day><month>4</month><year>2020</year><volume>8</volume><pub-id pub-id-type="doi">10.3897/BDJ.8.e52190</pub-id></mixed-citation></tp:treatment-meta><tp:nomenclature><tp:taxon-name>
              <object-id xmlns:xlink="http://www.w3.org/1999/xlink" content-type="arpha" xlink:type="simple">FF7B47F1-DFD7-5903-A101-67B790385CF7</object-id>
              <tp:taxon-name-part taxon-name-part-type="genus">Loxochila</tp:taxon-name-part>
            </tp:taxon-name><tp:taxon-authority>Butler, 1881 (“stat. rev.”)</tp:taxon-authority><tp:nomenclature-citation-list><tp:nomenclature-citation><tp:taxon-name><tp:taxon-name-part taxon-name-part-type="genus" reg="Loxochila">Loxochila</tp:taxon-name-part> <tp:taxon-name-part taxon-name-part-type="species" reg="burmensis">burmensis</tp:taxon-name-part></tp:taxon-name><comment> (Han, Galsworthy &amp; Xue, 2009) (“sp. nov.”)</comment></tp:nomenclature-citation><tp:nomenclature-citation><tp:taxon-name><tp:taxon-name-part taxon-name-part-type="genus" reg="Loxochila">Loxochila</tp:taxon-name-part> <tp:taxon-name-part taxon-name-part-type="species" reg="fragilis">fragilis</tp:taxon-name-part></tp:taxon-name><comment> (Oberthür, 1916) (“comb. nov.”)</comment></tp:nomenclature-citation><tp:nomenclature-citation><tp:taxon-name><tp:taxon-name-part taxon-name-part-type="genus" reg="Loxochila">Loxochila</tp:taxon-name-part> <tp:taxon-name-part taxon-name-part-type="species" reg="kina">kina</tp:taxon-name-part></tp:taxon-name><comment> (Swinhoe, 1893) (“comb. nov.”)</comment></tp:nomenclature-citation><tp:nomenclature-citation><tp:taxon-name><tp:taxon-name-part taxon-name-part-type="genus" reg="Loxochila">Loxochila</tp:taxon-name-part> <tp:taxon-name-part taxon-name-part-type="species" reg="sinoisaria">sinoisaria</tp:taxon-name-part></tp:taxon-name><comment> (Oberthür, 1916) (“comb. nov.”)</comment></tp:nomenclature-citation><tp:nomenclature-citation><tp:taxon-name><tp:taxon-name-part taxon-name-part-type="genus" reg="Loxochila">Loxochila</tp:taxon-name-part> <tp:taxon-name-part taxon-name-part-type="species" reg="smaragdus">smaragdus</tp:taxon-name-part></tp:taxon-name><comment> (Butler, 1880) (“comb. rev.”)</comment></tp:nomenclature-citation><tp:nomenclature-citation><tp:taxon-name><tp:taxon-name-part taxon-name-part-type="genus" reg="Loxochila">Loxochila</tp:taxon-name-part> <tp:taxon-name-part taxon-name-part-type="species" reg="tibeta">tibeta</tp:taxon-name-part></tp:taxon-name><comment> (Chu, 1982) (“comb. nov.”)</comment></tp:nomenclature-citation></tp:nomenclature-citation-list></tp:nomenclature><tp:treatment-sec sec-type="Notes"><title>Notes</title><p>One new species was described (<xref ref-type="bibr" rid="B5535839">Han et al. 2009b</xref>). <italic><tp:taxon-name><tp:taxon-name-part taxon-name-part-type="genus" reg="Loxochila">Loxochila</tp:taxon-name-part></tp:taxon-name></italic> was treated as a junior synonym of <italic><tp:taxon-name><tp:taxon-name-part taxon-name-part-type="genus" reg="Geometra">Geometra</tp:taxon-name-part></tp:taxon-name></italic> in <xref ref-type="bibr" rid="B5536979">Parsons et al. (1999)</xref> and <xref ref-type="bibr" rid="B5537022">Scoble and Hausmann (2007)</xref>. <xref ref-type="bibr" rid="B5535839">Han et al. (2009b)</xref>retained this classification in their revision of <italic><tp:taxon-name><tp:taxon-name-part taxon-name-part-type="genus" reg="Geometra">Geometra</tp:taxon-name-part></tp:taxon-name></italic>, which divided the genus into two species groups. The type species of <italic><tp:taxon-name><tp:taxon-name-part taxon-name-part-type="genus" reg="Loxochila">Loxochila</tp:taxon-name-part></tp:taxon-name></italic>, at the time named <italic><tp:taxon-name><tp:taxon-name-part taxon-name-part-type="genus" reg="Geometra">Geometra</tp:taxon-name-part> <tp:taxon-name-part taxon-name-part-type="species" reg="smaragdus">smaragdus</tp:taxon-name-part></tp:taxon-name></italic> (Butler), served as the eponymous taxon of the <italic>smaragdus</italic> species group. The molecular phylogeny of <xref ref-type="bibr" rid="B5534990">Ban et al. (2018)</xref> demonstrated that the <italic>smaragdus</italic> group is a strongly-supported clade that also contains one species from a different genus (<italic><tp:taxon-name><tp:taxon-name-part taxon-name-part-type="genus" reg="Tanaorhinus">Tanaorhinus</tp:taxon-name-part> <tp:taxon-name-part taxon-name-part-type="species" reg="kina">kina</tp:taxon-name-part></tp:taxon-name></italic> Swinhoe). <xref ref-type="bibr" rid="B5534990">Ban et al. (2018)</xref> consequently re-instated the generic status of <italic><tp:taxon-name><tp:taxon-name-part taxon-name-part-type="genus" reg="Loxochila">Loxochila</tp:taxon-name-part></tp:taxon-name></italic> and transferred the species in the <italic>smaragdus</italic> group, including <italic><tp:taxon-name><tp:taxon-name-part taxon-name-part-type="genus" reg="Tanaorhinus">T.</tp:taxon-name-part> <tp:taxon-name-part taxon-name-part-type="species" reg="kina">kina</tp:taxon-name-part></tp:taxon-name></italic>, to this genus.</p></tp:treatment-sec><ref-list><ref id="B5535839"><element-citation xmlns:xlink="http://www.w3.org/1999/xlink" publication-type="article" xlink:type="simple"><person-group person-group-type="author"><name name-style="western"><surname>Han</surname><given-names>H‐X.</given-names></name><name name-style="western"><surname>Galsworthy</surname><given-names>A. C.</given-names></name><name name-style="western"><surname>Xue</surname><given-names>D‐Y.</given-names></name></person-group><year>2009</year><article-title>A survey of the genus <italic><tp:taxon-name><tp:taxon-name-part taxon-name-part-type="genus" reg="Geometra">Geometra</tp:taxon-name-part></tp:taxon-name></italic> Linnaeus (<tp:taxon-name><tp:taxon-name-part taxon-name-part-type="order">Lepidoptera</tp:taxon-name-part></tp:taxon-name>, <tp:taxon-name><tp:taxon-name-part taxon-name-part-type="family">Geometridae</tp:taxon-name-part></tp:taxon-name>, <tp:taxon-name><tp:taxon-name-part taxon-name-part-type="subfamily">Geometrinae</tp:taxon-name-part></tp:taxon-name>)</article-title><source>Journal of Natural History</source><volume>43</volume><fpage>885</fpage><lpage>922</lpage><pub-id pub-id-type="doi">10.1080/00222930802702472</pub-id></element-citation></ref><ref id="B5536979"><element-citation xmlns:xlink="http://www.w3.org/1999/xlink" publication-type="book" xlink:type="simple"><person-group person-group-type="author"><name name-style="western"><surname>Parsons</surname><given-names>MS</given-names></name><name name-style="western"><surname>Scoble</surname><given-names>MJ</given-names></name><name name-style="western"><surname>Honey</surname><given-names>MR</given-names></name><name name-style="western"><surname>Pitkin</surname><given-names>LM</given-names></name><name name-style="western"><surname>Pitkin</surname><given-names>BR</given-names></name></person-group><year>1999</year><source>Geometrid moths of the world: a catalogue (<tp:taxon-name><tp:taxon-name-part taxon-name-part-type="order">Lepidoptera</tp:taxon-name-part></tp:taxon-name>, <tp:taxon-name><tp:taxon-name-part taxon-name-part-type="family">Geometridae</tp:taxon-name-part></tp:taxon-name>).</source><publisher-name>CSIRO</publisher-name><publisher-loc>Clayton North, Victoria, Australia</publisher-loc><size units="page">1304</size></element-citation></ref><ref id="B5537022"><element-citation xmlns:xlink="http://www.w3.org/1999/xlink" publication-type="website" xlink:type="simple"><person-group person-group-type="author"><name name-style="western"><surname>Scoble</surname><given-names>M</given-names></name><name name-style="western"><surname>Hausmann</surname><given-names>A</given-names></name></person-group><article-title>Online list of valid and available names of the <tp:taxon-name><tp:taxon-name-part taxon-name-part-type="family">Geometridae</tp:taxon-name-part></tp:taxon-name> of the World</article-title><uri xlink:type="simple">http://www.lepbarcoding.org/geometridae/species_checklists.php</uri><date-in-citation content-type="access-date">2019-11-01T00:00:00+02:00</date-in-citation></element-citation></ref><ref id="B5534990"><element-citation xmlns:xlink="http://www.w3.org/1999/xlink" publication-type="article" xlink:type="simple"><person-group person-group-type="author"><name name-style="western"><surname>Ban</surname><given-names>Xiaoshung</given-names></name><name name-style="western"><surname>Jiang</surname><given-names>Nan</given-names></name><name name-style="western"><surname>Cheng</surname><given-names>Rui</given-names></name><name name-style="western"><surname>Xue</surname><given-names>Dayong</given-names></name><name name-style="western"><surname>Han</surname><given-names>Hongxiang</given-names></name></person-group><year>2018</year><article-title>Tribal classification and phylogeny of <tp:taxon-name><tp:taxon-name-part taxon-name-part-type="subfamily">Geometrinae</tp:taxon-name-part></tp:taxon-name> (<tp:taxon-name><tp:taxon-name-part taxon-name-part-type="order">Lepidoptera</tp:taxon-name-part></tp:taxon-name>: <tp:taxon-name><tp:taxon-name-part taxon-name-part-type="family">Geometridae</tp:taxon-name-part></tp:taxon-name>) inferred from seven gene regions.</article-title><source>Zoological Journal of the Linnean Society</source><volume>184</volume><fpage>653</fpage><lpage>672</lpage><pub-id pub-id-type="doi">10.1093/zoolinnean/zly013</pub-id></element-citation></ref></ref-list></tp:taxon-treatment>
