# Supplementary material for: Review of recent taxonomic changes to the emerald moths (Lepidoptera: Geometridae: Geometrinae)
Source: Biodivers Data J. 2020 Apr 30;8:e52190. doi: 10.3897/BDJ.8.e52190 (PMC7205841; doi:10.3897/BDJ.8.e52190)
Supplement: XML Treatment for Maxates [file BDJ.8.e52190-treatment39.xml]

<!DOCTYPE tp:taxon-treatment
  PUBLIC "-//TaxonX//DTD Taxonomic Treatment Publishing DTD v0 20100105//EN" "tax-treatment-NSO.dtd">
<tp:taxon-treatment xmlns:tp="http://www.plazi.org/taxpub"><tp:treatment-meta><mixed-citation publication-type="journal"><person-group><name><surname>Plotkin</surname><given-names>David</given-names></name><name><surname>Kawahara</surname><given-names>Akito Y.</given-names></name></person-group><article-title>Review of recent taxonomic changes to the emerald moths (<tp:taxon-name><tp:taxon-name-part taxon-name-part-type="order">Lepidoptera</tp:taxon-name-part></tp:taxon-name>: <tp:taxon-name><tp:taxon-name-part taxon-name-part-type="family">Geometridae</tp:taxon-name-part></tp:taxon-name>: <tp:taxon-name><tp:taxon-name-part taxon-name-part-type="subfamily">Geometrinae</tp:taxon-name-part></tp:taxon-name>)</article-title><source>Biodivers Data J</source><day>30</day><month>4</month><year>2020</year><volume>8</volume><pub-id pub-id-type="doi">10.3897/BDJ.8.e52190</pub-id></mixed-citation></tp:treatment-meta><tp:nomenclature><tp:taxon-name>
              <object-id xmlns:xlink="http://www.w3.org/1999/xlink" content-type="arpha" xlink:type="simple">91CBABDF-028B-5C2C-B99F-96F87A694805</object-id>
              <tp:taxon-name-part taxon-name-part-type="genus">Maxates</tp:taxon-name-part>
            </tp:taxon-name><tp:taxon-authority>Moore, [1887]</tp:taxon-authority><tp:nomenclature-citation-list><tp:nomenclature-citation><tp:taxon-name><tp:taxon-name-part taxon-name-part-type="genus" reg="Maxates">Maxates</tp:taxon-name-part> <tp:taxon-name-part taxon-name-part-type="species" reg="acyra">acyra</tp:taxon-name-part></tp:taxon-name><comment> (Prout, 1935) (“comb. nov.”)</comment></tp:nomenclature-citation><tp:nomenclature-citation><tp:taxon-name><tp:taxon-name-part taxon-name-part-type="genus" reg="Maxates">Maxates</tp:taxon-name-part> <tp:taxon-name-part taxon-name-part-type="species" reg="dissimulata">dissimulata</tp:taxon-name-part></tp:taxon-name><comment> (Walker, 1861)</comment></tp:nomenclature-citation><tp:nomenclature-citation><tp:taxon-name><tp:taxon-name-part taxon-name-part-type="genus" reg="Maxates">Maxates</tp:taxon-name-part> <tp:taxon-name-part taxon-name-part-type="species" reg="semiprotrusa">semiprotrusa</tp:taxon-name-part></tp:taxon-name><comment> (Inoue, 1989) (“syn. nov.”)</comment></tp:nomenclature-citation><tp:nomenclature-citation><tp:taxon-name><tp:taxon-name-part taxon-name-part-type="genus" reg="Maxates">Maxates</tp:taxon-name-part> <tp:taxon-name-part taxon-name-part-type="species" reg="elegante">elegante</tp:taxon-name-part></tp:taxon-name><comment> Tautel, 2015 (“sp. nov.”)</comment></tp:nomenclature-citation><tp:nomenclature-citation><tp:taxon-name><tp:taxon-name-part taxon-name-part-type="genus" reg="Maxates">Maxates</tp:taxon-name-part> <tp:taxon-name-part taxon-name-part-type="species" reg="persona">persona</tp:taxon-name-part></tp:taxon-name><comment> Tautel, 2016 (“sp. nov.”)</comment></tp:nomenclature-citation><tp:nomenclature-citation><tp:taxon-name><tp:taxon-name-part taxon-name-part-type="genus" reg="Maxates">Maxates</tp:taxon-name-part> <tp:taxon-name-part taxon-name-part-type="species" reg="szechwanensis">szechwanensis</tp:taxon-name-part></tp:taxon-name><comment> (Chu, 1981) (“comb. nov.”)</comment></tp:nomenclature-citation></tp:nomenclature-citation-list></tp:nomenclature><tp:treatment-sec sec-type="Notes"><title>Notes</title><p>Two new species were described (<xref ref-type="bibr" rid="B5537071">Tautel 2015</xref>, <xref ref-type="bibr" rid="B5537081">Tautel 2016</xref>). <italic><tp:taxon-name><tp:taxon-name-part taxon-name-part-type="genus" reg="Maxates">Maxates</tp:taxon-name-part> <tp:taxon-name-part taxon-name-part-type="species" reg="acyra">acyra</tp:taxon-name-part></tp:taxon-name></italic> was transferred from <italic><tp:taxon-name><tp:taxon-name-part taxon-name-part-type="genus" reg="Hemistola">Hemistola</tp:taxon-name-part></tp:taxon-name></italic> by <xref ref-type="bibr" rid="B5535919">Han and Xue (2009)</xref> and <italic><tp:taxon-name><tp:taxon-name-part taxon-name-part-type="genus" reg="Maxates">M.</tp:taxon-name-part> <tp:taxon-name-part taxon-name-part-type="species" reg="szechwanensis">szechwanensis</tp:taxon-name-part></tp:taxon-name></italic> was transferred from <italic><tp:taxon-name><tp:taxon-name-part taxon-name-part-type="genus" reg="Jodis">Jodis</tp:taxon-name-part></tp:taxon-name></italic> by <xref ref-type="bibr" rid="B5535929">Han and Xue (2011a)</xref>. <xref ref-type="bibr" rid="B5535929">Han and Xue (2011a)</xref> also synonymised <italic><tp:taxon-name><tp:taxon-name-part taxon-name-part-type="genus" reg="Maxates">M.</tp:taxon-name-part> <tp:taxon-name-part taxon-name-part-type="species" reg="semiprotrusa">semiprotrusa</tp:taxon-name-part></tp:taxon-name></italic> with <italic><tp:taxon-name><tp:taxon-name-part taxon-name-part-type="genus" reg="Maxates">M.</tp:taxon-name-part> <tp:taxon-name-part taxon-name-part-type="species" reg="dissimulata">dissimulata</tp:taxon-name-part></tp:taxon-name></italic>.</p></tp:treatment-sec><ref-list><ref id="B5537071"><element-citation xmlns:xlink="http://www.w3.org/1999/xlink" publication-type="article" xlink:type="simple"><person-group person-group-type="author"><name name-style="western"><surname>Tautel</surname><given-names>C</given-names></name></person-group><year>2015</year><article-title>Nouveaux <tp:taxon-name><tp:taxon-name-part taxon-name-part-type="family">Geometridae</tp:taxon-name-part></tp:taxon-name> des Philippines des genres <italic><tp:taxon-name><tp:taxon-name-part taxon-name-part-type="genus" reg="Comostola">Comostola</tp:taxon-name-part></tp:taxon-name></italic>, <italic><tp:taxon-name><tp:taxon-name-part taxon-name-part-type="genus" reg="Ornithospila">Ornithospila</tp:taxon-name-part></tp:taxon-name></italic> et <italic><tp:taxon-name><tp:taxon-name-part taxon-name-part-type="genus" reg="Maxates">Maxates</tp:taxon-name-part></tp:taxon-name></italic>.</article-title><source>Antenor</source><volume>2</volume><fpage>122</fpage><lpage>134</lpage></element-citation></ref><ref id="B5537081"><element-citation xmlns:xlink="http://www.w3.org/1999/xlink" publication-type="article" xlink:type="simple"><person-group person-group-type="author"><name name-style="western"><surname>Tautel</surname><given-names>C</given-names></name></person-group><year>2016</year><article-title>Nouvelles espèces de géomètres du Cambodge et des Philippines (<tp:taxon-name><tp:taxon-name-part taxon-name-part-type="order">Lepidoptera</tp:taxon-name-part></tp:taxon-name>, <tp:taxon-name><tp:taxon-name-part taxon-name-part-type="family">Geometridae</tp:taxon-name-part></tp:taxon-name>, <tp:taxon-name><tp:taxon-name-part taxon-name-part-type="subfamily">Geometrinae</tp:taxon-name-part></tp:taxon-name>)</article-title><source>Bulletin de la Société Entomologique de France</source><volume>121</volume><fpage>491</fpage><lpage>506</lpage></element-citation></ref><ref id="B5535919"><element-citation xmlns:xlink="http://www.w3.org/1999/xlink" publication-type="article" xlink:type="simple"><person-group person-group-type="author"><name name-style="western"><surname>Han</surname><given-names>Hongxiang</given-names></name><name name-style="western"><surname>Xue</surname><given-names>Dayong</given-names></name></person-group><year>2009</year><article-title>Taxonomic review of <italic><tp:taxon-name><tp:taxon-name-part taxon-name-part-type="genus" reg="Hemistola">Hemistola</tp:taxon-name-part></tp:taxon-name></italic> Warren, 1893 from China, with descriptions of seven new species (<tp:taxon-name><tp:taxon-name-part taxon-name-part-type="order">Lepidoptera</tp:taxon-name-part></tp:taxon-name>: <tp:taxon-name><tp:taxon-name-part taxon-name-part-type="family">Geometridae</tp:taxon-name-part></tp:taxon-name>, <tp:taxon-name><tp:taxon-name-part taxon-name-part-type="subfamily">Geometrinae</tp:taxon-name-part></tp:taxon-name>)</article-title><source>Entomological Science</source><volume>12</volume><issue>4</issue><fpage>382</fpage><lpage>410</lpage><pub-id pub-id-type="doi">10.1111/j.1479-8298.2009.00341.x</pub-id></element-citation></ref><ref id="B5535929"><element-citation xmlns:xlink="http://www.w3.org/1999/xlink" publication-type="book" xlink:type="simple"><person-group person-group-type="author"><name name-style="western"><surname>Han</surname><given-names>H</given-names></name><name name-style="western"><surname>Xue</surname><given-names>D</given-names></name></person-group><year>2011</year><source>Fauna Sinica (<tp:taxon-name><tp:taxon-name-part taxon-name-part-type="class">Insecta</tp:taxon-name-part></tp:taxon-name> Vol. 54. <tp:taxon-name><tp:taxon-name-part taxon-name-part-type="order">Lepidoptera</tp:taxon-name-part></tp:taxon-name>, <tp:taxon-name><tp:taxon-name-part taxon-name-part-type="family">Geometridae</tp:taxon-name-part></tp:taxon-name>, <tp:taxon-name><tp:taxon-name-part taxon-name-part-type="subfamily">Geometrinae</tp:taxon-name-part></tp:taxon-name>).</source><publisher-name>Science Press</publisher-name><publisher-loc>Beijing</publisher-loc><size units="page">864</size></element-citation></ref></ref-list></tp:taxon-treatment>
