# Supplementary material for: Review of recent taxonomic changes to the emerald moths (Lepidoptera: Geometridae: Geometrinae)
Source: Biodivers Data J. 2020 Apr 30;8:e52190. doi: 10.3897/BDJ.8.e52190 (PMC7205841; doi:10.3897/BDJ.8.e52190)
Supplement: XML Treatment for Nemoria [file BDJ.8.e52190-treatment42.xml]

<!DOCTYPE tp:taxon-treatment
  PUBLIC "-//TaxonX//DTD Taxonomic Treatment Publishing DTD v0 20100105//EN" "tax-treatment-NSO.dtd">
<tp:taxon-treatment xmlns:tp="http://www.plazi.org/taxpub"><tp:treatment-meta><mixed-citation publication-type="journal"><person-group><name><surname>Plotkin</surname><given-names>David</given-names></name><name><surname>Kawahara</surname><given-names>Akito Y.</given-names></name></person-group><article-title>Review of recent taxonomic changes to the emerald moths (<tp:taxon-name><tp:taxon-name-part taxon-name-part-type="order">Lepidoptera</tp:taxon-name-part></tp:taxon-name>: <tp:taxon-name><tp:taxon-name-part taxon-name-part-type="family">Geometridae</tp:taxon-name-part></tp:taxon-name>: <tp:taxon-name><tp:taxon-name-part taxon-name-part-type="subfamily">Geometrinae</tp:taxon-name-part></tp:taxon-name>)</article-title><source>Biodivers Data J</source><day>30</day><month>4</month><year>2020</year><volume>8</volume><pub-id pub-id-type="doi">10.3897/BDJ.8.e52190</pub-id></mixed-citation></tp:treatment-meta><tp:nomenclature><tp:taxon-name>
              <object-id xmlns:xlink="http://www.w3.org/1999/xlink" content-type="arpha" xlink:type="simple">17BD7106-FE9B-5A21-8D22-9C864392EF35</object-id>
              <tp:taxon-name-part taxon-name-part-type="genus">Nemoria</tp:taxon-name-part>
            </tp:taxon-name><tp:taxon-authority>Hübner, 1818</tp:taxon-authority><tp:nomenclature-citation-list><tp:nomenclature-citation><tp:taxon-name>
                  <tp:taxon-name-part taxon-name-part-type="genus">Nemoria</tp:taxon-name-part>
                </tp:taxon-name><comment>“<italic><tp:taxon-name><tp:taxon-name-part taxon-name-part-type="genus" reg="Nemoria">Nemoria</tp:taxon-name-part></tp:taxon-name></italic>” <italic><tp:taxon-name><tp:taxon-name-part taxon-name-part-type="genus" reg="Nemoria"/><tp:taxon-name-part taxon-name-part-type="species" reg="erina">erina</tp:taxon-name-part></tp:taxon-name></italic> (Dognin, 1896)</comment></tp:nomenclature-citation><tp:nomenclature-citation><tp:taxon-name>
                  <tp:taxon-name-part taxon-name-part-type="genus">Nemoria</tp:taxon-name-part>
                </tp:taxon-name><comment>“<italic><tp:taxon-name><tp:taxon-name-part taxon-name-part-type="genus" reg="Nemoria">Nemoria</tp:taxon-name-part></tp:taxon-name></italic>” <italic><tp:taxon-name><tp:taxon-name-part taxon-name-part-type="genus" reg="Nemoria"/><tp:taxon-name-part taxon-name-part-type="species" reg="nigrisquama">nigrisquama</tp:taxon-name-part></tp:taxon-name></italic> (Dognin, 1904)</comment></tp:nomenclature-citation><tp:nomenclature-citation><tp:taxon-name><tp:taxon-name-part taxon-name-part-type="genus" reg="Nemoria">Nemoria</tp:taxon-name-part> <tp:taxon-name-part taxon-name-part-type="species" reg="yellowrosea">yellowrosea</tp:taxon-name-part></tp:taxon-name><comment> Koçak &amp; Kemal, 2008 (“nom. nov.”)</comment></tp:nomenclature-citation><tp:nomenclature-citation><tp:taxon-name><tp:taxon-name-part taxon-name-part-type="genus" reg="Nemoria">Nemoria</tp:taxon-name-part> <tp:taxon-name-part taxon-name-part-type="species" reg="albilineata">albilineata</tp:taxon-name-part></tp:taxon-name><comment> Cassino, 1927</comment></tp:nomenclature-citation></tp:nomenclature-citation-list></tp:nomenclature><tp:treatment-sec sec-type="Notes"><title>Notes</title><p>The molecular phylogeny of <xref ref-type="bibr" rid="B5536902">Murillo-Ramos et al. (2019)</xref> indicates that the current concept of <italic><tp:taxon-name><tp:taxon-name-part taxon-name-part-type="genus" reg="Nemoria">Nemoria</tp:taxon-name-part></tp:taxon-name></italic> Hübner is polyphyletic and that <italic><tp:taxon-name><tp:taxon-name-part taxon-name-part-type="genus" reg="Nemoria">N.</tp:taxon-name-part> <tp:taxon-name-part taxon-name-part-type="species" reg="erina">erina</tp:taxon-name-part></tp:taxon-name></italic> (Dognin) and <italic><tp:taxon-name><tp:taxon-name-part taxon-name-part-type="genus" reg="Nemoria">N.</tp:taxon-name-part> <tp:taxon-name-part taxon-name-part-type="species" reg="nigrisquama">nigrisquama</tp:taxon-name-part></tp:taxon-name></italic> (Dognin) do not belong in <italic><tp:taxon-name><tp:taxon-name-part taxon-name-part-type="genus" reg="Nemoria">Nemoria</tp:taxon-name-part></tp:taxon-name></italic>, though there is insufficient evidence to describe new genera or create new combinations for these two species. <xref ref-type="bibr" rid="B5535732">Brehm et al. (2019)</xref> consequently suggested that their generic names are listed in quotation marks, pending further taxonomic study.</p><p>In her revision of Neotropical <italic><tp:taxon-name><tp:taxon-name-part taxon-name-part-type="genus" reg="Nemoria">Nemoria</tp:taxon-name-part></tp:taxon-name></italic>, <xref ref-type="bibr" rid="B5536989">Pitkin (1993)</xref> transferred <italic><tp:taxon-name><tp:taxon-name-part taxon-name-part-type="genus" reg="Lissochlora">Lissochlora</tp:taxon-name-part> <tp:taxon-name-part taxon-name-part-type="species" reg="albilineata">albilineata</tp:taxon-name-part></tp:taxon-name></italic> Warren, 1909 to the genus <italic><tp:taxon-name><tp:taxon-name-part taxon-name-part-type="genus" reg="Nemoria">Nemoria</tp:taxon-name-part></tp:taxon-name></italic>. This new combination, <italic><tp:taxon-name><tp:taxon-name-part taxon-name-part-type="genus" reg="Nemoria">Nemoria</tp:taxon-name-part> <tp:taxon-name-part taxon-name-part-type="species" reg="albilineata">albilineata</tp:taxon-name-part></tp:taxon-name></italic> (Warren, 1909) consequently became a senior homonym of the Texan species <italic><tp:taxon-name><tp:taxon-name-part taxon-name-part-type="genus" reg="Nemoria">Nemoria</tp:taxon-name-part> <tp:taxon-name-part taxon-name-part-type="species" reg="albilineata">albilineata</tp:taxon-name-part></tp:taxon-name></italic> Cassino, 1927. This homonymy went unnoticed for over a decade, until <xref ref-type="bibr" rid="B5536802">Koçak and Kemal (2008)</xref> designated a replacement name for the junior homonym.</p></tp:treatment-sec><ref-list><ref id="B5536902"><element-citation xmlns:xlink="http://www.w3.org/1999/xlink" publication-type="article" xlink:type="simple"><person-group person-group-type="author"><name name-style="western"><surname>Murillo-Ramos</surname><given-names>Leidys</given-names></name><name name-style="western"><surname>Brehm</surname><given-names>Gunnar</given-names></name><name name-style="western"><surname>Sihvonen</surname><given-names>Pasi</given-names></name><name name-style="western"><surname>Hausmann</surname><given-names>Axel</given-names></name><name name-style="western"><surname>Holm</surname><given-names>Sille</given-names></name><name name-style="western"><surname>Reza Ghanavi</surname><given-names>Hamid</given-names></name><name name-style="western"><surname>Õunap</surname><given-names>Erki</given-names></name><name name-style="western"><surname>Truuverk</surname><given-names>Andro</given-names></name><name name-style="western"><surname>Staude</surname><given-names>Hermann</given-names></name><name name-style="western"><surname>Friedrich</surname><given-names>Egbert</given-names></name><name name-style="western"><surname>Tammaru</surname><given-names>Toomas</given-names></name><name name-style="western"><surname>Wahlberg</surname><given-names>Niklas</given-names></name></person-group><year>2019</year><article-title>A comprehensive molecular phylogeny of <tp:taxon-name><tp:taxon-name-part taxon-name-part-type="family">Geometridae</tp:taxon-name-part></tp:taxon-name> (<tp:taxon-name><tp:taxon-name-part taxon-name-part-type="order">Lepidoptera</tp:taxon-name-part></tp:taxon-name>) with a focus on enigmatic small subfamilies.</article-title><source>PeerJ</source><volume>7</volume><fpage>e7386</fpage><pub-id pub-id-type="doi">10.7717/peerj.7386</pub-id></element-citation></ref><ref id="B5535732"><element-citation xmlns:xlink="http://www.w3.org/1999/xlink" publication-type="article" xlink:type="simple"><person-group person-group-type="author"><name name-style="western"><surname>Brehm</surname><given-names>G.</given-names></name><name name-style="western"><surname>Murillo-Ramos</surname><given-names>L.</given-names></name><name name-style="western"><surname>Sihvonen</surname><given-names>P.</given-names></name><name name-style="western"><surname>Hausmann</surname><given-names>A</given-names></name><name name-style="western"><surname>Schmidt</surname><given-names>BC</given-names></name><name name-style="western"><surname>Õunap</surname><given-names>E</given-names></name><name name-style="western"><surname>Moser</surname><given-names>A</given-names></name><name name-style="western"><surname>Mörtter</surname><given-names>R</given-names></name><name name-style="western"><surname>Bolt</surname><given-names>D</given-names></name><name name-style="western"><surname>Bodner</surname><given-names>F</given-names></name><name name-style="western"><surname>Lindt</surname><given-names>A</given-names></name><name name-style="western"><surname>Parra</surname><given-names>L</given-names></name><name name-style="western"><surname>Wahlberg</surname><given-names>N</given-names></name></person-group><year>2019</year><article-title>New World geometrid moths (<tp:taxon-name><tp:taxon-name-part taxon-name-part-type="order">Lepidoptera</tp:taxon-name-part></tp:taxon-name>: <tp:taxon-name><tp:taxon-name-part taxon-name-part-type="family">Geometridae</tp:taxon-name-part></tp:taxon-name>): Molecular phylogeny, biogeography, taxonomic updates and description of 11 new tribes.</article-title><source>Arthropod Systematics &amp; Phylogeny</source><volume>77</volume><fpage>457</fpage><lpage>486</lpage><pub-id pub-id-type="doi">10.26049/ASP77-3-2019-5</pub-id></element-citation></ref><ref id="B5536989"><element-citation xmlns:xlink="http://www.w3.org/1999/xlink" publication-type="article" xlink:type="simple"><person-group person-group-type="author"><name name-style="western"><surname>Pitkin</surname><given-names>LM</given-names></name></person-group><year>1993</year><article-title>Neotropical emerald moths of the genera <italic><tp:taxon-name><tp:taxon-name-part taxon-name-part-type="genus" reg="Nemoria">Nemoria</tp:taxon-name-part></tp:taxon-name></italic>, <italic><tp:taxon-name><tp:taxon-name-part taxon-name-part-type="genus" reg="Lissochlora">Lissochlora</tp:taxon-name-part></tp:taxon-name></italic> and <italic><tp:taxon-name><tp:taxon-name-part taxon-name-part-type="genus" reg="Chavarriella">Chavarriella</tp:taxon-name-part></tp:taxon-name></italic>, with particular reference to the species of Costa Rica (<tp:taxon-name><tp:taxon-name-part taxon-name-part-type="order">Lepidoptera</tp:taxon-name-part></tp:taxon-name>: <tp:taxon-name><tp:taxon-name-part taxon-name-part-type="family">Geometridae</tp:taxon-name-part></tp:taxon-name>, <tp:taxon-name><tp:taxon-name-part taxon-name-part-type="subfamily">Geometrinae</tp:taxon-name-part></tp:taxon-name>).</article-title><source>Bulletin of the Natural History Museum (Entomology)</source><volume>62</volume><fpage>39</fpage><lpage>159</lpage></element-citation></ref><ref id="B5536802"><element-citation xmlns:xlink="http://www.w3.org/1999/xlink" publication-type="article" xlink:type="simple"><person-group person-group-type="author"><name name-style="western"><surname>Koçak</surname><given-names>AÖ</given-names></name><name name-style="western"><surname>Kemal</surname><given-names>M.</given-names></name></person-group><year>2008</year><article-title>Some nomenclatural notes on the <tp:taxon-name><tp:taxon-name-part taxon-name-part-type="family">Geometridae</tp:taxon-name-part></tp:taxon-name> of the world (<tp:taxon-name><tp:taxon-name-part taxon-name-part-type="order">Lepidoptera</tp:taxon-name-part></tp:taxon-name>).</article-title><source>Miscellaneous papers - Centre for Entomological Studies</source><volume>138</volume><fpage>8</fpage><lpage>9</lpage></element-citation></ref></ref-list></tp:taxon-treatment>
