# Supplementary material for: Review of recent taxonomic changes to the emerald moths (Lepidoptera: Geometridae: Geometrinae)
Source: Biodivers Data J. 2020 Apr 30;8:e52190. doi: 10.3897/BDJ.8.e52190 (PMC7205841; doi:10.3897/BDJ.8.e52190)
Supplement: XML Treatment for Oospila [file BDJ.8.e52190-treatment47.xml]

<!DOCTYPE tp:taxon-treatment
  PUBLIC "-//TaxonX//DTD Taxonomic Treatment Publishing DTD v0 20100105//EN" "tax-treatment-NSO.dtd">
<tp:taxon-treatment xmlns:tp="http://www.plazi.org/taxpub"><tp:treatment-meta><mixed-citation publication-type="journal"><person-group><name><surname>Plotkin</surname><given-names>David</given-names></name><name><surname>Kawahara</surname><given-names>Akito Y.</given-names></name></person-group><article-title>Review of recent taxonomic changes to the emerald moths (<tp:taxon-name><tp:taxon-name-part taxon-name-part-type="order">Lepidoptera</tp:taxon-name-part></tp:taxon-name>: <tp:taxon-name><tp:taxon-name-part taxon-name-part-type="family">Geometridae</tp:taxon-name-part></tp:taxon-name>: <tp:taxon-name><tp:taxon-name-part taxon-name-part-type="subfamily">Geometrinae</tp:taxon-name-part></tp:taxon-name>)</article-title><source>Biodivers Data J</source><day>30</day><month>4</month><year>2020</year><volume>8</volume><pub-id pub-id-type="doi">10.3897/BDJ.8.e52190</pub-id></mixed-citation></tp:treatment-meta><tp:nomenclature><tp:taxon-name>
              <object-id xmlns:xlink="http://www.w3.org/1999/xlink" content-type="arpha" xlink:type="simple">2A00E10E-950B-5BCB-AE2B-76C03B6F75D7</object-id>
              <tp:taxon-name-part taxon-name-part-type="genus">Oospila</tp:taxon-name-part>
            </tp:taxon-name><tp:taxon-authority>Warren, 1897</tp:taxon-authority><tp:nomenclature-citation-list><tp:nomenclature-citation><tp:taxon-name><tp:taxon-name-part taxon-name-part-type="genus" reg="Oospila">Oospila</tp:taxon-name-part> <tp:taxon-name-part taxon-name-part-type="species" reg="absaloni">absaloni</tp:taxon-name-part></tp:taxon-name><comment> Lindt, Hausmann &amp; Viidalepp, 2018 (“sp. nov.”)</comment></tp:nomenclature-citation><tp:nomenclature-citation><tp:taxon-name><tp:taxon-name-part taxon-name-part-type="genus" reg="Oospila">Oospila</tp:taxon-name-part> <tp:taxon-name-part taxon-name-part-type="species" reg="agnetaforslundae">agnetaforslundae</tp:taxon-name-part></tp:taxon-name><comment> Lindt, Hausmann &amp; Viidalepp, 2018 (“nom. nov.”)</comment></tp:nomenclature-citation><tp:nomenclature-citation><tp:taxon-name><tp:taxon-name-part taxon-name-part-type="genus" reg="Oospila">Oospila</tp:taxon-name-part> <tp:taxon-name-part taxon-name-part-type="species" reg="bifida">bifida</tp:taxon-name-part></tp:taxon-name><comment> Lindt, Hausmann &amp; Viidalepp, 2018 (“sp. nov.”)</comment></tp:nomenclature-citation><tp:nomenclature-citation><tp:taxon-name><tp:taxon-name-part taxon-name-part-type="genus" reg="Oospila">Oospila</tp:taxon-name-part> <tp:taxon-name-part taxon-name-part-type="species" reg="brehmi">brehmi</tp:taxon-name-part></tp:taxon-name><comment> Lindt, Hausmann &amp; Viidalepp, 2018 (“sp. nov.”)</comment></tp:nomenclature-citation><tp:nomenclature-citation><tp:taxon-name><tp:taxon-name-part taxon-name-part-type="genus" reg="Oospila">Oospila</tp:taxon-name-part> <tp:taxon-name-part taxon-name-part-type="species" reg="bulava">bulava</tp:taxon-name-part></tp:taxon-name><comment> Lindt &amp; Viidalepp, 2015 (“sp. nov.”)</comment></tp:nomenclature-citation><tp:nomenclature-citation><tp:taxon-name><tp:taxon-name-part taxon-name-part-type="genus" reg="Oospila">Oospila</tp:taxon-name-part> <tp:taxon-name-part taxon-name-part-type="species" reg="cristae">cristae</tp:taxon-name-part></tp:taxon-name><comment> Lindt, Hausmann &amp; Viidalepp, 2018 (“sp. nov.”)</comment></tp:nomenclature-citation><tp:nomenclature-citation><tp:taxon-name><tp:taxon-name-part taxon-name-part-type="genus" reg="Oospila">Oospila</tp:taxon-name-part> <tp:taxon-name-part taxon-name-part-type="species" reg="ehakernae">ehakernae</tp:taxon-name-part></tp:taxon-name><comment> Lindt, Hausmann &amp; Viidalepp, 2018 (“sp. nov.”)</comment></tp:nomenclature-citation><tp:nomenclature-citation><tp:taxon-name><tp:taxon-name-part taxon-name-part-type="genus" reg="Oospila">Oospila</tp:taxon-name-part> <tp:taxon-name-part taxon-name-part-type="species" reg="falcata">falcata</tp:taxon-name-part></tp:taxon-name><comment> Lindt, Hausmann &amp; Viidalepp, 2018 (“sp. nov.”)</comment></tp:nomenclature-citation><tp:nomenclature-citation><tp:taxon-name><tp:taxon-name-part taxon-name-part-type="genus" reg="Oospila">Oospila</tp:taxon-name-part> <tp:taxon-name-part taxon-name-part-type="species" reg="imula">imula</tp:taxon-name-part></tp:taxon-name><comment> Dognin, 1911 (“stat. nov.”)</comment></tp:nomenclature-citation><tp:nomenclature-citation><tp:taxon-name><tp:taxon-name-part taxon-name-part-type="genus" reg="Oospila">Oospila</tp:taxon-name-part> <tp:taxon-name-part taxon-name-part-type="species" reg="loreenae">loreenae</tp:taxon-name-part></tp:taxon-name><comment> Lindt, Hausmann &amp; Viidalepp, 2018 (“sp. nov.”)</comment></tp:nomenclature-citation><tp:nomenclature-citation><tp:taxon-name><tp:taxon-name-part taxon-name-part-type="genus" reg="Oospila">Oospila</tp:taxon-name-part> <tp:taxon-name-part taxon-name-part-type="species" reg="moseri">moseri</tp:taxon-name-part></tp:taxon-name><comment> Lindt, Hausmann &amp; Viidalepp, 2018 (“sp. nov.”)</comment></tp:nomenclature-citation><tp:nomenclature-citation><tp:taxon-name><tp:taxon-name-part taxon-name-part-type="genus" reg="Oospila">Oospila</tp:taxon-name-part> <tp:taxon-name-part taxon-name-part-type="species" reg="pallidaria">pallidaria</tp:taxon-name-part> <tp:taxon-name-part taxon-name-part-type="subspecies" reg="boliviensis">boliviensis</tp:taxon-name-part></tp:taxon-name><comment> Lindt, Hausmann &amp; Viidalepp, 2018 (“ssp. nov.”)</comment></tp:nomenclature-citation><tp:nomenclature-citation><tp:taxon-name><tp:taxon-name-part taxon-name-part-type="genus" reg="Oospila">Oospila</tp:taxon-name-part> <tp:taxon-name-part taxon-name-part-type="species" reg="pipa">pipa</tp:taxon-name-part></tp:taxon-name><comment>Lindt, Hausmann &amp; Viidalepp, 2018 (“sp. nov.”)</comment></tp:nomenclature-citation><tp:nomenclature-citation><tp:taxon-name><tp:taxon-name-part taxon-name-part-type="genus" reg="Oospila">Oospila</tp:taxon-name-part> <tp:taxon-name-part taxon-name-part-type="species" reg="poirieri">poirieri</tp:taxon-name-part></tp:taxon-name><comment> Lévêque &amp; Viidalepp, 2015 (“sp. nov.”)</comment></tp:nomenclature-citation><tp:nomenclature-citation><tp:taxon-name><tp:taxon-name-part taxon-name-part-type="genus" reg="Oospila">Oospila</tp:taxon-name-part> <tp:taxon-name-part taxon-name-part-type="species" reg="similiplaga">similiplaga</tp:taxon-name-part></tp:taxon-name><comment> Warren, 1900 (“stat. nov.”)</comment></tp:nomenclature-citation><tp:nomenclature-citation><tp:taxon-name><tp:taxon-name-part taxon-name-part-type="genus" reg="Oospila">Oospila</tp:taxon-name-part> <tp:taxon-name-part taxon-name-part-type="species" reg="similiplaga">similiplaga</tp:taxon-name-part> <tp:taxon-name-part taxon-name-part-type="subspecies" reg="bolarpata">bolarpata</tp:taxon-name-part></tp:taxon-name><comment> Lindt, Hausmann &amp; Viidalepp, 2018 (“ssp. nov.”)</comment></tp:nomenclature-citation></tp:nomenclature-citation-list></tp:nomenclature><tp:treatment-sec sec-type="Notes"><title>Notes</title><p>Eleven species and two subspecies were described (<xref ref-type="bibr" rid="B5536821">Lévêque and Viidalepp 2015</xref>, <xref ref-type="bibr" rid="B5536881">Lindt and Viidalepp 2015</xref>, <xref ref-type="bibr" rid="B5536831">Lindt et al. 2018</xref>). <xref ref-type="bibr" rid="B5536831">Lindt et al. (2018)</xref> designated <italic><tp:taxon-name><tp:taxon-name-part taxon-name-part-type="genus" reg="Oospila">Oospila</tp:taxon-name-part> <tp:taxon-name-part taxon-name-part-type="species" reg="agnetaforslundae">agnetaforslundae</tp:taxon-name-part></tp:taxon-name></italic> as a replacement name for <italic><tp:taxon-name><tp:taxon-name-part taxon-name-part-type="genus" reg="Oospila">Oospila</tp:taxon-name-part> <tp:taxon-name-part taxon-name-part-type="species" reg="marginata">marginata</tp:taxon-name-part></tp:taxon-name></italic> (Schaus, 1912), which had previously been erroneously synonymised with <italic><tp:taxon-name><tp:taxon-name-part taxon-name-part-type="genus" reg="Oospila">Oospila</tp:taxon-name-part> <tp:taxon-name-part taxon-name-part-type="species" reg="permagna">permagna</tp:taxon-name-part></tp:taxon-name></italic> (Warren, 1909) by <xref ref-type="bibr" rid="B5535792">Cook and Scoble (1995)</xref>. The replacement name was necessary because <italic><tp:taxon-name><tp:taxon-name-part taxon-name-part-type="genus" reg="Oospila">O.</tp:taxon-name-part> <tp:taxon-name-part taxon-name-part-type="species" reg="marginata">marginata</tp:taxon-name-part></tp:taxon-name></italic> (Schaus, 1912) is a junior secondary homonym of <italic><tp:taxon-name><tp:taxon-name-part taxon-name-part-type="genus" reg="Oospila">O.</tp:taxon-name-part> <tp:taxon-name-part taxon-name-part-type="species" reg="marginata">marginata</tp:taxon-name-part></tp:taxon-name></italic> Warren, 1897. <xref ref-type="bibr" rid="B5536831">Lindt et al. (2018)</xref> also raised <italic><tp:taxon-name><tp:taxon-name-part taxon-name-part-type="genus" reg="Oospila">O.</tp:taxon-name-part> <tp:taxon-name-part taxon-name-part-type="species" reg="imula">imula</tp:taxon-name-part></tp:taxon-name></italic> from synonymy with <italic><tp:taxon-name><tp:taxon-name-part taxon-name-part-type="genus" reg="Oospila">O.</tp:taxon-name-part> <tp:taxon-name-part taxon-name-part-type="species" reg="miccularia">miccularia</tp:taxon-name-part></tp:taxon-name></italic> Guenée, [1858] and raised <italic><tp:taxon-name><tp:taxon-name-part taxon-name-part-type="genus" reg="Oospila">O.</tp:taxon-name-part> <tp:taxon-name-part taxon-name-part-type="species" reg="similiplaga">similiplaga</tp:taxon-name-part></tp:taxon-name></italic> from synonymy with <italic><tp:taxon-name><tp:taxon-name-part taxon-name-part-type="genus" reg="Oospila">O.</tp:taxon-name-part> <tp:taxon-name-part taxon-name-part-type="species" reg="arpata">arpata</tp:taxon-name-part></tp:taxon-name></italic> (Schaus, 1897).</p></tp:treatment-sec><ref-list><ref id="B5536821"><element-citation xmlns:xlink="http://www.w3.org/1999/xlink" publication-type="article" xlink:type="simple"><person-group person-group-type="author"><name name-style="western"><surname>Lévêque</surname><given-names>Antoine</given-names></name><name name-style="western"><surname>Viidalepp</surname><given-names>Jaan</given-names></name></person-group><year>2015</year><article-title>Description of a new <italic><tp:taxon-name><tp:taxon-name-part taxon-name-part-type="genus" reg="Oospila">Oospila</tp:taxon-name-part></tp:taxon-name></italic> Warren, 1897, from French Guiana (<tp:taxon-name><tp:taxon-name-part taxon-name-part-type="order">Lepidoptera</tp:taxon-name-part></tp:taxon-name> <tp:taxon-name><tp:taxon-name-part taxon-name-part-type="family">Geometridae</tp:taxon-name-part></tp:taxon-name> <tp:taxon-name><tp:taxon-name-part taxon-name-part-type="subfamily">Geometrinae</tp:taxon-name-part></tp:taxon-name> <tp:taxon-name><tp:taxon-name-part taxon-name-part-type="tribe">Lophochoristini</tp:taxon-name-part></tp:taxon-name>)</article-title><source>Antenor</source><volume>2</volume><issue>1</issue><fpage>142</fpage><lpage>147</lpage><uri xlink:type="simple">http://zoobank.org/42A775F5-E113-435C-9A0F-BA8E7A5A65A3</uri></element-citation></ref><ref id="B5536881"><element-citation xmlns:xlink="http://www.w3.org/1999/xlink" publication-type="article" xlink:type="simple"><person-group person-group-type="author"><name name-style="western"><surname>Lindt</surname><given-names>A</given-names></name><name name-style="western"><surname>Viidalepp</surname><given-names>J</given-names></name></person-group><year>2015</year><article-title><italic><tp:taxon-name><tp:taxon-name-part taxon-name-part-type="genus" reg="Oospila">Oospila</tp:taxon-name-part> <tp:taxon-name-part taxon-name-part-type="species" reg="bulava">bulava</tp:taxon-name-part></tp:taxon-name></italic>, a new emerald geometrid moth from South America (<tp:taxon-name><tp:taxon-name-part taxon-name-part-type="order">Lepidoptera</tp:taxon-name-part></tp:taxon-name>, <tp:taxon-name><tp:taxon-name-part taxon-name-part-type="family">Geometridae</tp:taxon-name-part></tp:taxon-name>, <tp:taxon-name><tp:taxon-name-part taxon-name-part-type="subfamily">Geometrinae</tp:taxon-name-part></tp:taxon-name>)</article-title><source>Zootaxa</source><volume>4058</volume><issue>1</issue><fpage>142</fpage><lpage>144</lpage><pub-id pub-id-type="doi">10.11646/zootaxa.4058.1.11</pub-id></element-citation></ref><ref id="B5536831"><element-citation xmlns:xlink="http://www.w3.org/1999/xlink" publication-type="article" xlink:type="simple"><person-group person-group-type="author"><name name-style="western"><surname>Lindt</surname><given-names>A</given-names></name><name name-style="western"><surname>Hausmann</surname><given-names>A</given-names></name><name name-style="western"><surname>Viidalepp</surname><given-names>J</given-names></name></person-group><year>2018</year><article-title>Review of some species groups of the genus <italic><tp:taxon-name><tp:taxon-name-part taxon-name-part-type="genus" reg="Oospila">Oospila</tp:taxon-name-part></tp:taxon-name></italic> Warren, with descriptions of nine new species (<tp:taxon-name><tp:taxon-name-part taxon-name-part-type="order">Lepidoptera</tp:taxon-name-part></tp:taxon-name>: <tp:taxon-name><tp:taxon-name-part taxon-name-part-type="family">Geometridae</tp:taxon-name-part></tp:taxon-name>: <tp:taxon-name><tp:taxon-name-part taxon-name-part-type="subfamily">Geometrinae</tp:taxon-name-part></tp:taxon-name>)</article-title><source>Zootaxa</source><volume>4497</volume><issue>2</issue><fpage>151</fpage><lpage>194</lpage><pub-id pub-id-type="doi">10.11646/zootaxa.4497.2.1</pub-id></element-citation></ref><ref id="B5535792"><element-citation xmlns:xlink="http://www.w3.org/1999/xlink" publication-type="article" xlink:type="simple"><person-group person-group-type="author"><name name-style="western"><surname>Cook</surname><given-names>MA</given-names></name><name name-style="western"><surname>Scoble</surname><given-names>MJ</given-names></name></person-group><year>1995</year><article-title>Revision of the neotropical genus <italic><tp:taxon-name><tp:taxon-name-part taxon-name-part-type="genus" reg="Oospila">Oospila</tp:taxon-name-part></tp:taxon-name></italic> Warren (<tp:taxon-name><tp:taxon-name-part taxon-name-part-type="order">Lepidoptera</tp:taxon-name-part></tp:taxon-name>: <tp:taxon-name><tp:taxon-name-part taxon-name-part-type="family">Geometridae</tp:taxon-name-part></tp:taxon-name>).</article-title><source>Bulletin of the Natural History Museum. Entomology Series</source><volume>64</volume><fpage>1</fpage><lpage>115</lpage></element-citation></ref></ref-list></tp:taxon-treatment>
