# Supplementary material for: Review of recent taxonomic changes to the emerald moths (Lepidoptera: Geometridae: Geometrinae)
Source: Biodivers Data J. 2020 Apr 30;8:e52190. doi: 10.3897/BDJ.8.e52190 (PMC7205841; doi:10.3897/BDJ.8.e52190)
Supplement: XML Treatment for Orothalassodes [file BDJ.8.e52190-treatment49.xml]

<!DOCTYPE tp:taxon-treatment
  PUBLIC "-//TaxonX//DTD Taxonomic Treatment Publishing DTD v0 20100105//EN" "tax-treatment-NSO.dtd">
<tp:taxon-treatment xmlns:tp="http://www.plazi.org/taxpub"><tp:treatment-meta><mixed-citation publication-type="journal"><person-group><name><surname>Plotkin</surname><given-names>David</given-names></name><name><surname>Kawahara</surname><given-names>Akito Y.</given-names></name></person-group><article-title>Review of recent taxonomic changes to the emerald moths (<tp:taxon-name><tp:taxon-name-part taxon-name-part-type="order">Lepidoptera</tp:taxon-name-part></tp:taxon-name>: <tp:taxon-name><tp:taxon-name-part taxon-name-part-type="family">Geometridae</tp:taxon-name-part></tp:taxon-name>: <tp:taxon-name><tp:taxon-name-part taxon-name-part-type="subfamily">Geometrinae</tp:taxon-name-part></tp:taxon-name>)</article-title><source>Biodivers Data J</source><day>30</day><month>4</month><year>2020</year><volume>8</volume><pub-id pub-id-type="doi">10.3897/BDJ.8.e52190</pub-id></mixed-citation></tp:treatment-meta><tp:nomenclature><tp:taxon-name>
              <object-id xmlns:xlink="http://www.w3.org/1999/xlink" content-type="arpha" xlink:type="simple">FC69FB22-34AE-53F4-B1A6-6EF1EDBE4FA4</object-id>
              <tp:taxon-name-part taxon-name-part-type="genus">Orothalassodes</tp:taxon-name-part>
            </tp:taxon-name><tp:taxon-authority>Holloway, 1996</tp:taxon-authority><tp:nomenclature-citation-list><tp:nomenclature-citation><tp:taxon-name><tp:taxon-name-part taxon-name-part-type="genus" reg="Orothalassodes">Orothalassodes</tp:taxon-name-part> <tp:taxon-name-part taxon-name-part-type="species" reg="leucospilota">leucospilota</tp:taxon-name-part></tp:taxon-name><comment> (Moore, [1887])</comment></tp:nomenclature-citation><tp:nomenclature-citation><tp:taxon-name><tp:taxon-name-part taxon-name-part-type="genus" reg="Thalassodes">Thalassodes</tp:taxon-name-part> <tp:taxon-name-part taxon-name-part-type="species" reg="albomaculata">albomaculata</tp:taxon-name-part></tp:taxon-name><comment> Hampson, 1895</comment></tp:nomenclature-citation><tp:nomenclature-citation><tp:taxon-name><tp:taxon-name-part taxon-name-part-type="genus" reg="Orothalassodes">Orothalassodes</tp:taxon-name-part> <tp:taxon-name-part taxon-name-part-type="species" reg="albomaculata">albomaculata</tp:taxon-name-part></tp:taxon-name><comment> Kirti, Goyal &amp; Kaur, 2012</comment></tp:nomenclature-citation></tp:nomenclature-citation-list></tp:nomenclature><tp:treatment-sec sec-type="Notes"><title>Notes</title><p><xref ref-type="bibr" rid="B5536792">Kirti et al. (2012)</xref> published the name <italic><tp:taxon-name><tp:taxon-name-part taxon-name-part-type="genus" reg="Orothalassodes">Orothalassodes</tp:taxon-name-part> <tp:taxon-name-part taxon-name-part-type="species" reg="albomaculata">albomaculata</tp:taxon-name-part></tp:taxon-name></italic> as a new combination for <italic><tp:taxon-name><tp:taxon-name-part taxon-name-part-type="genus" reg="Thalassodes">Thalassodes</tp:taxon-name-part> <tp:taxon-name-part taxon-name-part-type="species" reg="albomaculata">albomaculata</tp:taxon-name-part></tp:taxon-name></italic>. However, <italic><tp:taxon-name><tp:taxon-name-part taxon-name-part-type="genus" reg="Thalassodes">T.</tp:taxon-name-part> <tp:taxon-name-part taxon-name-part-type="species" reg="albomaculata">albomaculata</tp:taxon-name-part></tp:taxon-name></italic> had already been synonymised with <italic><tp:taxon-name><tp:taxon-name-part taxon-name-part-type="genus" reg="Thalassodes">Thalassodes</tp:taxon-name-part> <tp:taxon-name-part taxon-name-part-type="species" reg="leucospilota">leucospilota</tp:taxon-name-part></tp:taxon-name></italic> Moore by <xref ref-type="bibr" rid="B5535830">Hampson (1896)</xref>, which was then transferred to <italic><tp:taxon-name><tp:taxon-name-part taxon-name-part-type="genus" reg="Orothalassodes">Orothalassodes</tp:taxon-name-part></tp:taxon-name></italic> by <xref ref-type="bibr" rid="B5535998">Holloway (1996)</xref>. Thus, the current valid name for this species is still <italic><tp:taxon-name><tp:taxon-name-part taxon-name-part-type="genus" reg="Orothalassodes">Orothalassodes</tp:taxon-name-part> <tp:taxon-name-part taxon-name-part-type="species" reg="leucospilota">leucospilota</tp:taxon-name-part></tp:taxon-name></italic>.</p></tp:treatment-sec><ref-list><ref id="B5536792"><element-citation xmlns:xlink="http://www.w3.org/1999/xlink" publication-type="article" xlink:type="simple"><person-group person-group-type="author"><name name-style="western"><surname>Kirti</surname><given-names>JS</given-names></name><name name-style="western"><surname>Goyal</surname><given-names>T</given-names></name><name name-style="western"><surname>Kaur</surname><given-names>M</given-names></name></person-group><year>2012</year><article-title>An inventory of family <tp:taxon-name><tp:taxon-name-part taxon-name-part-type="family">Geometridae</tp:taxon-name-part></tp:taxon-name> (<tp:taxon-name><tp:taxon-name-part taxon-name-part-type="order">Lepidoptera</tp:taxon-name-part></tp:taxon-name>) from western ghats of India.</article-title><source>Journal of Entomological Research</source><volume>36</volume><fpage>83</fpage><lpage>94</lpage></element-citation></ref><ref id="B5535830"><element-citation xmlns:xlink="http://www.w3.org/1999/xlink" publication-type="book" xlink:type="simple"><person-group person-group-type="author"><name name-style="western"><surname>Hampson</surname><given-names>GF</given-names></name></person-group><year>1896</year><source>The fauna of British India, including Ceylon and Burma. Moths. Vol. IV.</source><publisher-name>Taylor and Francis</publisher-name><publisher-loc>London</publisher-loc><size units="page">594</size></element-citation></ref><ref id="B5535998"><element-citation xmlns:xlink="http://www.w3.org/1999/xlink" publication-type="article" xlink:type="simple"><person-group person-group-type="author"><name name-style="western"><surname>Holloway</surname><given-names>JD</given-names></name></person-group><year>1996</year><article-title>The moths of Borneo: Family <tp:taxon-name><tp:taxon-name-part taxon-name-part-type="family">Geometridae</tp:taxon-name-part></tp:taxon-name>, subfamiles <tp:taxon-name><tp:taxon-name-part taxon-name-part-type="subfamily">Oenochrominae</tp:taxon-name-part></tp:taxon-name>, <tp:taxon-name><tp:taxon-name-part taxon-name-part-type="subfamily">Desmobathrinae</tp:taxon-name-part></tp:taxon-name> and <tp:taxon-name><tp:taxon-name-part taxon-name-part-type="subfamily">Geometrinae</tp:taxon-name-part></tp:taxon-name></article-title><source>Malayan Nature Journal</source><volume>49</volume><fpage>147</fpage><lpage>326</lpage></element-citation></ref></ref-list></tp:taxon-treatment>
