# Supplementary material for: Review of recent taxonomic changes to the emerald moths (Lepidoptera: Geometridae: Geometrinae)
Source: Biodivers Data J. 2020 Apr 30;8:e52190. doi: 10.3897/BDJ.8.e52190 (PMC7205841; doi:10.3897/BDJ.8.e52190)
Supplement: XML Treatment for Prasinocyma [file BDJ.8.e52190-treatment54.xml]

<!DOCTYPE tp:taxon-treatment
  PUBLIC "-//TaxonX//DTD Taxonomic Treatment Publishing DTD v0 20100105//EN" "tax-treatment-NSO.dtd">
<tp:taxon-treatment xmlns:tp="http://www.plazi.org/taxpub"><tp:treatment-meta><mixed-citation publication-type="journal"><person-group><name><surname>Plotkin</surname><given-names>David</given-names></name><name><surname>Kawahara</surname><given-names>Akito Y.</given-names></name></person-group><article-title>Review of recent taxonomic changes to the emerald moths (<tp:taxon-name><tp:taxon-name-part taxon-name-part-type="order">Lepidoptera</tp:taxon-name-part></tp:taxon-name>: <tp:taxon-name><tp:taxon-name-part taxon-name-part-type="family">Geometridae</tp:taxon-name-part></tp:taxon-name>: <tp:taxon-name><tp:taxon-name-part taxon-name-part-type="subfamily">Geometrinae</tp:taxon-name-part></tp:taxon-name>)</article-title><source>Biodivers Data J</source><day>30</day><month>4</month><year>2020</year><volume>8</volume><pub-id pub-id-type="doi">10.3897/BDJ.8.e52190</pub-id></mixed-citation></tp:treatment-meta><tp:nomenclature><tp:taxon-name>
              <object-id xmlns:xlink="http://www.w3.org/1999/xlink" content-type="arpha" xlink:type="simple">337CD292-D817-5E68-9287-8B40CC377A16</object-id>
              <tp:taxon-name-part taxon-name-part-type="genus">Prasinocyma</tp:taxon-name-part>
            </tp:taxon-name><tp:taxon-authority>Warren, 1897</tp:taxon-authority><tp:nomenclature-citation-list><tp:nomenclature-citation><tp:taxon-name><tp:taxon-name-part taxon-name-part-type="genus" reg="Prasinocyma">Prasinocyma</tp:taxon-name-part> <tp:taxon-name-part taxon-name-part-type="species" reg="amharensis">amharensis</tp:taxon-name-part></tp:taxon-name><comment> Hausmann, Sciarretta &amp; Parisi, 2016 (“sp. nov.”)</comment></tp:nomenclature-citation><tp:nomenclature-citation><tp:taxon-name><tp:taxon-name-part taxon-name-part-type="genus" reg="Prasinocyma">Prasinocyma</tp:taxon-name-part> <tp:taxon-name-part taxon-name-part-type="species" reg="angolica">angolica</tp:taxon-name-part> <tp:taxon-name-part taxon-name-part-type="subspecies" reg="pseudopedicata">pseudopedicata</tp:taxon-name-part></tp:taxon-name><comment> Hausmann, Sciarretta &amp; Parisi, 2016 (“ssp. nov.”)</comment></tp:nomenclature-citation><tp:nomenclature-citation><tp:taxon-name><tp:taxon-name-part taxon-name-part-type="genus" reg="Prasinocyma">Prasinocyma</tp:taxon-name-part> <tp:taxon-name-part taxon-name-part-type="species" reg="angolica">angolica</tp:taxon-name-part> <tp:taxon-name-part taxon-name-part-type="subspecies" reg="yemenicola">yemenicola</tp:taxon-name-part></tp:taxon-name><comment> Hausmann &amp; Wildfeuer, 2017 (“ssp. nov.”)</comment></tp:nomenclature-citation><tp:nomenclature-citation><tp:taxon-name><tp:taxon-name-part taxon-name-part-type="genus" reg="Prasinocyma">Prasinocyma</tp:taxon-name-part> <tp:taxon-name-part taxon-name-part-type="species" reg="angulifera">angulifera</tp:taxon-name-part></tp:taxon-name><comment> Hausmann, Sciarretta &amp; Parisi, 2016 (“sp. nov.”)</comment></tp:nomenclature-citation><tp:nomenclature-citation><tp:taxon-name><tp:taxon-name-part taxon-name-part-type="genus" reg="Prasinocyma">Prasinocyma</tp:taxon-name-part> <tp:taxon-name-part taxon-name-part-type="species" reg="aquamarina">aquamarina</tp:taxon-name-part></tp:taxon-name><comment> Hausmann, Sciarretta &amp; Parisi, 2016 (“sp. nov.”)</comment></tp:nomenclature-citation><tp:nomenclature-citation><tp:taxon-name><tp:taxon-name-part taxon-name-part-type="genus" reg="Prasinocyma">Prasinocyma</tp:taxon-name-part> <tp:taxon-name-part taxon-name-part-type="species" reg="batesi">batesi</tp:taxon-name-part> <tp:taxon-name-part taxon-name-part-type="subspecies" reg="distans">distans</tp:taxon-name-part></tp:taxon-name><comment> Hausmann, Sciarretta &amp; Parisi, 2016 (“ssp. nov.”)</comment></tp:nomenclature-citation><tp:nomenclature-citation><tp:taxon-name><tp:taxon-name-part taxon-name-part-type="genus" reg="Prasinocyma">Prasinocyma</tp:taxon-name-part> <tp:taxon-name-part taxon-name-part-type="species" reg="baumgaertneri">baumgaertneri</tp:taxon-name-part></tp:taxon-name><comment> Hausmann, Sciarretta &amp; Parisi, 2016 (“sp. nov.”)</comment></tp:nomenclature-citation><tp:nomenclature-citation><tp:taxon-name><tp:taxon-name-part taxon-name-part-type="genus" reg="Prasinocyma">Prasinocyma</tp:taxon-name-part> <tp:taxon-name-part taxon-name-part-type="species" reg="beryllaria">beryllaria</tp:taxon-name-part></tp:taxon-name><comment> Hausmann, Sciarretta &amp; Parisi, 2016 (“sp. nov.”)</comment></tp:nomenclature-citation><tp:nomenclature-citation><tp:taxon-name><tp:taxon-name-part taxon-name-part-type="genus" reg="Prasinocyma">Prasinocyma</tp:taxon-name-part> <tp:taxon-name-part taxon-name-part-type="species" reg="bongaensis">bongaensis</tp:taxon-name-part></tp:taxon-name><comment> Hausmann, Sciarretta &amp; Parisi, 2016 (“sp. nov.”)</comment></tp:nomenclature-citation><tp:nomenclature-citation><tp:taxon-name><tp:taxon-name-part taxon-name-part-type="genus" reg="Prasinocyma">Prasinocyma</tp:taxon-name-part> <tp:taxon-name-part taxon-name-part-type="species" reg="camerunalta">camerunalta</tp:taxon-name-part></tp:taxon-name><comment> (Herbulot, 1986) (“comb. nov.”)</comment></tp:nomenclature-citation><tp:nomenclature-citation><tp:taxon-name><tp:taxon-name-part taxon-name-part-type="genus" reg="Prasinocyma">Prasinocyma</tp:taxon-name-part> <tp:taxon-name-part taxon-name-part-type="species" reg="discipuncta">discipuncta</tp:taxon-name-part></tp:taxon-name><comment> Hausmann, Sciarretta &amp; Parisi, 2016 (“sp. nov.”)</comment></tp:nomenclature-citation><tp:nomenclature-citation><tp:taxon-name><tp:taxon-name-part taxon-name-part-type="genus" reg="Prasinocyma">Prasinocyma</tp:taxon-name-part> <tp:taxon-name-part taxon-name-part-type="species" reg="fallax">fallax</tp:taxon-name-part></tp:taxon-name><comment> Hausmann, Sciarretta &amp; Parisi, 2016 (“sp. nov.”)</comment></tp:nomenclature-citation><tp:nomenclature-citation><tp:taxon-name><tp:taxon-name-part taxon-name-part-type="genus" reg="Prasinocyma">Prasinocyma</tp:taxon-name-part> <tp:taxon-name-part taxon-name-part-type="species" reg="fusca">fusca</tp:taxon-name-part></tp:taxon-name><comment> Hausmann, Sciarretta &amp; Parisi, 2016 (“sp. nov.”)</comment></tp:nomenclature-citation><tp:nomenclature-citation><tp:taxon-name><tp:taxon-name-part taxon-name-part-type="genus" reg="Prasinocyma">Prasinocyma</tp:taxon-name-part> <tp:taxon-name-part taxon-name-part-type="species" reg="gemmifera">gemmifera</tp:taxon-name-part></tp:taxon-name><comment> Hausmann, Sciarretta &amp; Parisi, 2016 (“sp. nov.”)</comment></tp:nomenclature-citation><tp:nomenclature-citation><tp:taxon-name><tp:taxon-name-part taxon-name-part-type="genus" reg="Prasinocyma">Prasinocyma</tp:taxon-name-part> <tp:taxon-name-part taxon-name-part-type="species" reg="getachewi">getachewi</tp:taxon-name-part></tp:taxon-name><comment> Hausmann, Sciarretta &amp; Parisi, 2016 (“sp. nov.”)</comment></tp:nomenclature-citation><tp:nomenclature-citation><tp:taxon-name><tp:taxon-name-part taxon-name-part-type="genus" reg="Prasinocyma">Prasinocyma</tp:taxon-name-part> <tp:taxon-name-part taxon-name-part-type="species" reg="immaculata">immaculata</tp:taxon-name-part></tp:taxon-name><comment> (Thunberg, 1784)</comment></tp:nomenclature-citation><tp:nomenclature-citation><tp:taxon-name><tp:taxon-name-part taxon-name-part-type="genus" reg="Prasinocyma">Prasinocyma</tp:taxon-name-part> <tp:taxon-name-part taxon-name-part-type="species" reg="unipuncta">unipuncta</tp:taxon-name-part></tp:taxon-name><comment> Warren, 1897 (“syn. nov.”)</comment></tp:nomenclature-citation><tp:nomenclature-citation><tp:taxon-name><tp:taxon-name-part taxon-name-part-type="genus" reg="Prasinocyma">Prasinocyma</tp:taxon-name-part> <tp:taxon-name-part taxon-name-part-type="species" reg="immaculata">immaculata</tp:taxon-name-part> <tp:taxon-name-part taxon-name-part-type="subspecies" reg="thiaucourti">thiaucourti</tp:taxon-name-part></tp:taxon-name><comment> Herbulot, 1993 (“stat. nov.”)</comment></tp:nomenclature-citation><tp:nomenclature-citation><tp:taxon-name><tp:taxon-name-part taxon-name-part-type="genus" reg="Prasinocyma">Prasinocyma</tp:taxon-name-part> <tp:taxon-name-part taxon-name-part-type="species" reg="leveneorum">leveneorum</tp:taxon-name-part></tp:taxon-name><comment> Hausmann, Sciarretta &amp; Parisi, 2016 (“sp. nov.”)</comment></tp:nomenclature-citation><tp:nomenclature-citation><tp:taxon-name><tp:taxon-name-part taxon-name-part-type="genus" reg="Prasinocyma">Prasinocyma</tp:taxon-name-part> <tp:taxon-name-part taxon-name-part-type="species" reg="lutulenta">lutulenta</tp:taxon-name-part></tp:taxon-name><comment> Hausmann, Sciarretta &amp; Parisi, 2016 (“sp. nov.”)</comment></tp:nomenclature-citation><tp:nomenclature-citation><tp:taxon-name><tp:taxon-name-part taxon-name-part-type="genus" reg="Prasinocyma">Prasinocyma</tp:taxon-name-part> <tp:taxon-name-part taxon-name-part-type="species" reg="magica">magica</tp:taxon-name-part></tp:taxon-name><comment> Hausmann, Sciarretta &amp; Parisi, 2016 (“sp. nov.”)</comment></tp:nomenclature-citation><tp:nomenclature-citation><tp:taxon-name><tp:taxon-name-part taxon-name-part-type="genus" reg="Prasinocyma">Prasinocyma</tp:taxon-name-part> <tp:taxon-name-part taxon-name-part-type="species" reg="monikae">monikae</tp:taxon-name-part></tp:taxon-name><comment> Hausmann, Sciarretta &amp; Parisi, 2016 (“sp. nov.”)</comment></tp:nomenclature-citation><tp:nomenclature-citation><tp:taxon-name><tp:taxon-name-part taxon-name-part-type="genus" reg="Prasinocyma">Prasinocyma</tp:taxon-name-part> <tp:taxon-name-part taxon-name-part-type="species" reg="nereis">nereis</tp:taxon-name-part></tp:taxon-name><comment> Townsend, 1952 (“comb. rev.”)</comment></tp:nomenclature-citation><tp:nomenclature-citation><tp:taxon-name><tp:taxon-name-part taxon-name-part-type="genus" reg="Prasinocyma">Prasinocyma</tp:taxon-name-part> <tp:taxon-name-part taxon-name-part-type="species" reg="pedicata">pedicata</tp:taxon-name-part> <tp:taxon-name-part taxon-name-part-type="subspecies" reg="aethiopica">aethiopica</tp:taxon-name-part></tp:taxon-name><comment> Hausmann, Sciarretta &amp; Parisi, 2016 (“ssp. nov.”)</comment></tp:nomenclature-citation><tp:nomenclature-citation><tp:taxon-name><tp:taxon-name-part taxon-name-part-type="genus" reg="Prasinocyma">Prasinocyma</tp:taxon-name-part> <tp:taxon-name-part taxon-name-part-type="species" reg="robusta">robusta</tp:taxon-name-part></tp:taxon-name><comment> Hausmann, Sciarretta &amp; Parisi, 2016 (“sp. nov.”)</comment></tp:nomenclature-citation><tp:nomenclature-citation><tp:taxon-name><tp:taxon-name-part taxon-name-part-type="genus" reg="Prasinocyma">Prasinocyma</tp:taxon-name-part> <tp:taxon-name-part taxon-name-part-type="species" reg="saba">saba</tp:taxon-name-part></tp:taxon-name><comment> Hausmann &amp; Wildfeuer, 2017 (“sp. nov.”)</comment></tp:nomenclature-citation><tp:nomenclature-citation><tp:taxon-name><tp:taxon-name-part taxon-name-part-type="genus" reg="Prasinocyma">Prasinocyma</tp:taxon-name-part> <tp:taxon-name-part taxon-name-part-type="species" reg="septentrionalis">septentrionalis</tp:taxon-name-part></tp:taxon-name><comment> Hausmann, Sciarretta &amp; Parisi, 2016 (“sp. nov.”)</comment></tp:nomenclature-citation><tp:nomenclature-citation><tp:taxon-name><tp:taxon-name-part taxon-name-part-type="genus" reg="Prasinocyma">Prasinocyma</tp:taxon-name-part> <tp:taxon-name-part taxon-name-part-type="species" reg="shoa">shoa</tp:taxon-name-part> <tp:taxon-name-part taxon-name-part-type="subspecies" reg="yabellensis">yabellensis</tp:taxon-name-part></tp:taxon-name><comment> Hausmann, Sciarretta &amp; Parisi, 2016 (“ssp. nov.”)</comment></tp:nomenclature-citation><tp:nomenclature-citation><tp:taxon-name><tp:taxon-name-part taxon-name-part-type="genus" reg="Prasinocyma">Prasinocyma</tp:taxon-name-part> <tp:taxon-name-part taxon-name-part-type="species" reg="stefani">stefani</tp:taxon-name-part></tp:taxon-name><comment> Hausmann, Sciarretta &amp; Parisi, 2016 (“sp. nov.”)</comment></tp:nomenclature-citation><tp:nomenclature-citation><tp:taxon-name><tp:taxon-name-part taxon-name-part-type="genus" reg="Prasinocyma">Prasinocyma</tp:taxon-name-part> <tp:taxon-name-part taxon-name-part-type="species" reg="trematerrai">trematerrai</tp:taxon-name-part></tp:taxon-name><comment> Hausmann, Sciarretta &amp; Parisi, 2016 (“sp. nov.”)</comment></tp:nomenclature-citation><tp:nomenclature-citation><tp:taxon-name><tp:taxon-name-part taxon-name-part-type="genus" reg="Prasinocyma">Prasinocyma</tp:taxon-name-part> <tp:taxon-name-part taxon-name-part-type="species" reg="trematerraisimienensis">trematerraisimienensis</tp:taxon-name-part></tp:taxon-name><comment> Hausmann, Sciarretta &amp; Parisi, 2016 (“ssp. nov.”)</comment></tp:nomenclature-citation></tp:nomenclature-citation-list></tp:nomenclature><tp:treatment-sec sec-type="Notes"><title>Notes</title><p>Twenty new species and six new subspecies were described (<xref ref-type="bibr" rid="B5535968">Hausmann et al. 2016</xref>, <xref ref-type="bibr" rid="B5535988">Hausmann and Wildfeuer 2017</xref>). <xref ref-type="bibr" rid="B5535968">Hausmann et al. (2016)</xref> transferred <italic><tp:taxon-name><tp:taxon-name-part taxon-name-part-type="genus" reg="Thalassodes">Thalassodes</tp:taxon-name-part> <tp:taxon-name-part taxon-name-part-type="species" reg="camerunalta">camerunalta</tp:taxon-name-part></tp:taxon-name></italic> Herbulot, 1986 and <italic><tp:taxon-name><tp:taxon-name-part taxon-name-part-type="genus" reg="Eretmopus">Eretmopus</tp:taxon-name-part> <tp:taxon-name-part taxon-name-part-type="species" reg="nereis">nereis</tp:taxon-name-part></tp:taxon-name></italic> (Townsend, 1952) to the genus <italic><tp:taxon-name><tp:taxon-name-part taxon-name-part-type="genus" reg="Prasinocyma">Prasinocyma</tp:taxon-name-part></tp:taxon-name></italic>. They also synonymised <italic><tp:taxon-name><tp:taxon-name-part taxon-name-part-type="genus" reg="Prasinocyma">P.</tp:taxon-name-part> <tp:taxon-name-part taxon-name-part-type="species" reg="unipuncta">unipuncta</tp:taxon-name-part></tp:taxon-name></italic> with <italic><tp:taxon-name><tp:taxon-name-part taxon-name-part-type="genus" reg="Prasinocyma">P.</tp:taxon-name-part> <tp:taxon-name-part taxon-name-part-type="species" reg="immaculata">immaculata</tp:taxon-name-part></tp:taxon-name></italic> and changed the status of <italic><tp:taxon-name><tp:taxon-name-part taxon-name-part-type="genus" reg="Prasinocyma">P.</tp:taxon-name-part> <tp:taxon-name-part taxon-name-part-type="species" reg="thiaucourti">thiaucourti</tp:taxon-name-part></tp:taxon-name></italic> Herbulot, 1993 from a species to a subspecies of <italic><tp:taxon-name><tp:taxon-name-part taxon-name-part-type="genus" reg="Prasinocyma">P.</tp:taxon-name-part> <tp:taxon-name-part taxon-name-part-type="species" reg="immaculata">immaculata</tp:taxon-name-part></tp:taxon-name></italic>.</p></tp:treatment-sec><ref-list><ref id="B5535968"><element-citation xmlns:xlink="http://www.w3.org/1999/xlink" publication-type="article" xlink:type="simple"><person-group person-group-type="author"><name name-style="western"><surname>Hausmann</surname><given-names>A</given-names></name><name name-style="western"><surname>Sciarretta</surname><given-names>A</given-names></name><name name-style="western"><surname>Parisi</surname><given-names>F</given-names></name></person-group><year>2016</year><article-title>The <tp:taxon-name><tp:taxon-name-part taxon-name-part-type="subfamily">Geometrinae</tp:taxon-name-part></tp:taxon-name> of Ethiopia II: Tribus <tp:taxon-name><tp:taxon-name-part taxon-name-part-type="tribe">Hemistolini</tp:taxon-name-part></tp:taxon-name>, genus <italic><tp:taxon-name><tp:taxon-name-part taxon-name-part-type="genus" reg="Prasinocyma">Prasinocyma</tp:taxon-name-part></tp:taxon-name></italic> (<tp:taxon-name><tp:taxon-name-part taxon-name-part-type="order">Lepidoptera</tp:taxon-name-part></tp:taxon-name>: <tp:taxon-name><tp:taxon-name-part taxon-name-part-type="family">Geometridae</tp:taxon-name-part></tp:taxon-name>, <tp:taxon-name><tp:taxon-name-part taxon-name-part-type="subfamily">Geometrinae</tp:taxon-name-part></tp:taxon-name>)</article-title><source>Zootaxa</source><volume>4065</volume><fpage>1</fpage><lpage>63</lpage><pub-id pub-id-type="doi">10.11646/zootaxa.4065.1.1</pub-id></element-citation></ref><ref id="B5535988"><element-citation xmlns:xlink="http://www.w3.org/1999/xlink" publication-type="article" xlink:type="simple"><person-group person-group-type="author"><name name-style="western"><surname>Hausmann</surname><given-names>A</given-names></name><name name-style="western"><surname>Wildfeuer</surname><given-names>J</given-names></name></person-group><year>2017</year><article-title>Nine new emerald species for the fauna of Yemen, with description of two new taxa in the genus <italic><tp:taxon-name><tp:taxon-name-part taxon-name-part-type="genus" reg="Prasinocyma">Prasinocyma.</tp:taxon-name-part></tp:taxon-name></italic></article-title><source>Spixiana</source><volume>40</volume><fpage>171</fpage><lpage>180</lpage></element-citation></ref></ref-list></tp:taxon-treatment>
