# Supplementary material for: Review of recent taxonomic changes to the emerald moths (Lepidoptera: Geometridae: Geometrinae)
Source: Biodivers Data J. 2020 Apr 30;8:e52190. doi: 10.3897/BDJ.8.e52190 (PMC7205841; doi:10.3897/BDJ.8.e52190)
Supplement: XML Treatment for Thalera [file BDJ.8.e52190-treatment64.xml]

<!DOCTYPE tp:taxon-treatment
  PUBLIC "-//TaxonX//DTD Taxonomic Treatment Publishing DTD v0 20100105//EN" "tax-treatment-NSO.dtd">
<tp:taxon-treatment xmlns:tp="http://www.plazi.org/taxpub"><tp:treatment-meta><mixed-citation publication-type="journal"><person-group><name><surname>Plotkin</surname><given-names>David</given-names></name><name><surname>Kawahara</surname><given-names>Akito Y.</given-names></name></person-group><article-title>Review of recent taxonomic changes to the emerald moths (<tp:taxon-name><tp:taxon-name-part taxon-name-part-type="order">Lepidoptera</tp:taxon-name-part></tp:taxon-name>: <tp:taxon-name><tp:taxon-name-part taxon-name-part-type="family">Geometridae</tp:taxon-name-part></tp:taxon-name>: <tp:taxon-name><tp:taxon-name-part taxon-name-part-type="subfamily">Geometrinae</tp:taxon-name-part></tp:taxon-name>)</article-title><source>Biodivers Data J</source><day>30</day><month>4</month><year>2020</year><volume>8</volume><pub-id pub-id-type="doi">10.3897/BDJ.8.e52190</pub-id></mixed-citation></tp:treatment-meta><tp:nomenclature><tp:taxon-name>
              <object-id xmlns:xlink="http://www.w3.org/1999/xlink" content-type="arpha" xlink:type="simple">1DD62E31-8E9E-5D9C-902F-54B709D18EC9</object-id>
              <tp:taxon-name-part taxon-name-part-type="genus">Thalera</tp:taxon-name-part>
            </tp:taxon-name><tp:taxon-authority>Hübner, [1823]</tp:taxon-authority><tp:nomenclature-citation-list><tp:nomenclature-citation><tp:taxon-name>
                  <tp:taxon-name-part taxon-name-part-type="genus" reg="Hethemia">Hethemia</tp:taxon-name-part>
                </tp:taxon-name><comment> Ferguson, 1969 (“syn. nov.”)</comment></tp:nomenclature-citation><tp:nomenclature-citation><tp:taxon-name><tp:taxon-name-part taxon-name-part-type="genus" reg="Thalera">Thalera</tp:taxon-name-part> <tp:taxon-name-part taxon-name-part-type="species" reg="pistasciaria">pistasciaria</tp:taxon-name-part></tp:taxon-name><comment> (Guenée, 1858) (“comb. nov.”)</comment></tp:nomenclature-citation></tp:nomenclature-citation-list></tp:nomenclature><tp:treatment-sec sec-type="Notes"><title>Notes</title><p><italic><tp:taxon-name><tp:taxon-name-part taxon-name-part-type="genus" reg="Hethemia">Hethemia</tp:taxon-name-part></tp:taxon-name></italic> sensu Ferguson was a monotypic genus, containing only the type species <italic><tp:taxon-name><tp:taxon-name-part taxon-name-part-type="genus" reg="Hethemia">H.</tp:taxon-name-part> <tp:taxon-name-part taxon-name-part-type="species" reg="pistasciaria">pistasciaria</tp:taxon-name-part></tp:taxon-name></italic>. <xref ref-type="bibr" rid="B5534990">Ban et al. (2018)</xref> provided morphological and molecular evidence to justify the designation of <italic><tp:taxon-name><tp:taxon-name-part taxon-name-part-type="genus" reg="Hethemia">Hethemia</tp:taxon-name-part></tp:taxon-name></italic> as a junior synonym of <italic><tp:taxon-name><tp:taxon-name-part taxon-name-part-type="genus" reg="Thalera">Thalera</tp:taxon-name-part></tp:taxon-name></italic>, creating the new combination <italic><tp:taxon-name><tp:taxon-name-part taxon-name-part-type="genus" reg="Thalera">T.</tp:taxon-name-part> <tp:taxon-name-part taxon-name-part-type="species" reg="pistasciaria">pistasciaria</tp:taxon-name-part></tp:taxon-name></italic>.</p></tp:treatment-sec><ref-list><ref id="B5534990"><element-citation xmlns:xlink="http://www.w3.org/1999/xlink" publication-type="article" xlink:type="simple"><person-group person-group-type="author"><name name-style="western"><surname>Ban</surname><given-names>Xiaoshung</given-names></name><name name-style="western"><surname>Jiang</surname><given-names>Nan</given-names></name><name name-style="western"><surname>Cheng</surname><given-names>Rui</given-names></name><name name-style="western"><surname>Xue</surname><given-names>Dayong</given-names></name><name name-style="western"><surname>Han</surname><given-names>Hongxiang</given-names></name></person-group><year>2018</year><article-title>Tribal classification and phylogeny of <tp:taxon-name><tp:taxon-name-part taxon-name-part-type="subfamily">Geometrinae</tp:taxon-name-part></tp:taxon-name> (<tp:taxon-name><tp:taxon-name-part taxon-name-part-type="order">Lepidoptera</tp:taxon-name-part></tp:taxon-name>: <tp:taxon-name><tp:taxon-name-part taxon-name-part-type="family">Geometridae</tp:taxon-name-part></tp:taxon-name>) inferred from seven gene regions.</article-title><source>Zoological Journal of the Linnean Society</source><volume>184</volume><fpage>653</fpage><lpage>672</lpage><pub-id pub-id-type="doi">10.1093/zoolinnean/zly013</pub-id></element-citation></ref></ref-list></tp:taxon-treatment>
