# Supplementary material for: Review of recent taxonomic changes to the emerald moths (Lepidoptera: Geometridae: Geometrinae)
Source: Biodivers Data J. 2020 Apr 30;8:e52190. doi: 10.3897/BDJ.8.e52190 (PMC7205841; doi:10.3897/BDJ.8.e52190)
Supplement: XML Treatment for Timandromorpha [file BDJ.8.e52190-treatment66.xml]

<!DOCTYPE tp:taxon-treatment
  PUBLIC "-//TaxonX//DTD Taxonomic Treatment Publishing DTD v0 20100105//EN" "tax-treatment-NSO.dtd">
<tp:taxon-treatment xmlns:tp="http://www.plazi.org/taxpub"><tp:treatment-meta><mixed-citation publication-type="journal"><person-group><name><surname>Plotkin</surname><given-names>David</given-names></name><name><surname>Kawahara</surname><given-names>Akito Y.</given-names></name></person-group><article-title>Review of recent taxonomic changes to the emerald moths (<tp:taxon-name><tp:taxon-name-part taxon-name-part-type="order">Lepidoptera</tp:taxon-name-part></tp:taxon-name>: <tp:taxon-name><tp:taxon-name-part taxon-name-part-type="family">Geometridae</tp:taxon-name-part></tp:taxon-name>: <tp:taxon-name><tp:taxon-name-part taxon-name-part-type="subfamily">Geometrinae</tp:taxon-name-part></tp:taxon-name>)</article-title><source>Biodivers Data J</source><day>30</day><month>4</month><year>2020</year><volume>8</volume><pub-id pub-id-type="doi">10.3897/BDJ.8.e52190</pub-id></mixed-citation></tp:treatment-meta><tp:nomenclature><tp:taxon-name>
              <object-id xmlns:xlink="http://www.w3.org/1999/xlink" content-type="arpha" xlink:type="simple">97240A09-A473-5F9E-9F46-293795562BD8</object-id>
              <tp:taxon-name-part taxon-name-part-type="genus">Timandromorpha</tp:taxon-name-part>
            </tp:taxon-name><tp:taxon-authority>Inoue, 1944</tp:taxon-authority><tp:nomenclature-citation-list><tp:nomenclature-citation><tp:taxon-name><tp:taxon-name-part taxon-name-part-type="genus" reg="Timandromorpha">Timandromorpha</tp:taxon-name-part> <tp:taxon-name-part taxon-name-part-type="species" reg="inouei">inouei</tp:taxon-name-part></tp:taxon-name><comment> Stüning &amp; Yazaki, 2008 (“sp. nov.”)</comment></tp:nomenclature-citation><tp:nomenclature-citation><tp:taxon-name><tp:taxon-name-part taxon-name-part-type="genus" reg="Timandromorpha">Timandromorpha</tp:taxon-name-part> <tp:taxon-name-part taxon-name-part-type="species" reg="pinratanai">pinratanai</tp:taxon-name-part></tp:taxon-name><comment> Stüning &amp; Yazaki, 2008 (“sp. nov.”)</comment></tp:nomenclature-citation><tp:nomenclature-citation><tp:taxon-name><tp:taxon-name-part taxon-name-part-type="genus" reg="Timandromorpha">Timandromorpha</tp:taxon-name-part> <tp:taxon-name-part taxon-name-part-type="species" reg="wangi">wangi</tp:taxon-name-part></tp:taxon-name><comment> Stüning &amp; Yazaki, 2008 (“sp. nov.”)</comment></tp:nomenclature-citation><tp:nomenclature-citation><tp:taxon-name><tp:taxon-name-part taxon-name-part-type="genus" reg="Timandromorpha">Timandromorpha</tp:taxon-name-part> <tp:taxon-name-part taxon-name-part-type="species" reg="xuedayongi">xuedayongi</tp:taxon-name-part></tp:taxon-name><comment> Orhant, 2013 (“sp. nov.”)</comment></tp:nomenclature-citation></tp:nomenclature-citation-list></tp:nomenclature><tp:treatment-sec sec-type="Notes"><title>Notes</title><p>Four new species were described (<xref ref-type="bibr" rid="B5537051">Stüning and Yazaki 2008</xref>, <xref ref-type="bibr" rid="B5536939">Orhant 2013</xref>).</p></tp:treatment-sec><ref-list><ref id="B5537051"><element-citation xmlns:xlink="http://www.w3.org/1999/xlink" publication-type="article" xlink:type="simple"><person-group person-group-type="author"><name name-style="western"><surname>Stüning</surname><given-names>D</given-names></name><name name-style="western"><surname>Yazaki</surname><given-names>K</given-names></name></person-group><year>2008</year><article-title>Three new species of the genus <italic><tp:taxon-name><tp:taxon-name-part taxon-name-part-type="genus" reg="Timandromorpha">Timandromorpha</tp:taxon-name-part></tp:taxon-name></italic> Inoue, 1944 (<tp:taxon-name><tp:taxon-name-part taxon-name-part-type="order">Lepidoptera</tp:taxon-name-part></tp:taxon-name>, <tp:taxon-name><tp:taxon-name-part taxon-name-part-type="family">Geometridae</tp:taxon-name-part></tp:taxon-name>, <tp:taxon-name><tp:taxon-name-part taxon-name-part-type="subfamily">Geometrinae</tp:taxon-name-part></tp:taxon-name>) from Southeast Asia.</article-title><source>Tinea</source><volume>20</volume><fpage>253</fpage><lpage>263</lpage></element-citation></ref><ref id="B5536939"><element-citation xmlns:xlink="http://www.w3.org/1999/xlink" publication-type="article" xlink:type="simple"><person-group person-group-type="author"><name name-style="western"><surname>Orhant</surname><given-names>G</given-names></name></person-group><year>2013</year><article-title>Sept nouveaux hétérocères asiatiques (<tp:taxon-name><tp:taxon-name-part taxon-name-part-type="order">Lepidoptera</tp:taxon-name-part></tp:taxon-name>, <tp:taxon-name><tp:taxon-name-part taxon-name-part-type="family">Noctuidae</tp:taxon-name-part></tp:taxon-name>, <tp:taxon-name><tp:taxon-name-part taxon-name-part-type="family">Geometridae</tp:taxon-name-part></tp:taxon-name>).</article-title><source>Lambillionea</source><volume>113</volume><fpage>30</fpage><lpage>36</lpage></element-citation></ref></ref-list></tp:taxon-treatment>
