# Supplementary material for: Review of recent taxonomic changes to the emerald moths (Lepidoptera: Geometridae: Geometrinae)
Source: Biodivers Data J. 2020 Apr 30;8:e52190. doi: 10.3897/BDJ.8.e52190 (PMC7205841; doi:10.3897/BDJ.8.e52190)
Supplement: XML Treatment for Pseudobiston pinratanai [file BDJ.8.e52190-treatment69.xml]

<!DOCTYPE tp:taxon-treatment
  PUBLIC "-//TaxonX//DTD Taxonomic Treatment Publishing DTD v0 20100105//EN" "tax-treatment-NSO.dtd">
<tp:taxon-treatment xmlns:tp="http://www.plazi.org/taxpub"><tp:treatment-meta><mixed-citation publication-type="journal"><person-group><name><surname>Plotkin</surname><given-names>David</given-names></name><name><surname>Kawahara</surname><given-names>Akito Y.</given-names></name></person-group><article-title>Review of recent taxonomic changes to the emerald moths (<tp:taxon-name><tp:taxon-name-part taxon-name-part-type="order">Lepidoptera</tp:taxon-name-part></tp:taxon-name>: <tp:taxon-name><tp:taxon-name-part taxon-name-part-type="family">Geometridae</tp:taxon-name-part></tp:taxon-name>: <tp:taxon-name><tp:taxon-name-part taxon-name-part-type="subfamily">Geometrinae</tp:taxon-name-part></tp:taxon-name>)</article-title><source>Biodivers Data J</source><day>30</day><month>4</month><year>2020</year><volume>8</volume><pub-id pub-id-type="doi">10.3897/BDJ.8.e52190</pub-id></mixed-citation></tp:treatment-meta><tp:nomenclature><tp:taxon-name><object-id xmlns:xlink="http://www.w3.org/1999/xlink" content-type="arpha" xlink:type="simple">71E2CC97-856D-5829-B86F-147CC8FD6D34</object-id><tp:taxon-name-part taxon-name-part-type="genus">Pseudobiston</tp:taxon-name-part> <tp:taxon-name-part taxon-name-part-type="species">pinratanai</tp:taxon-name-part></tp:taxon-name><tp:taxon-authority>Inoue, 1994</tp:taxon-authority></tp:nomenclature><tp:treatment-sec sec-type="Notes"><title>Notes</title><p><italic><tp:taxon-name><tp:taxon-name-part taxon-name-part-type="genus" reg="Pseudobiston">Pseudobiston</tp:taxon-name-part> <tp:taxon-name-part taxon-name-part-type="species" reg="pinratanai">pinratanai</tp:taxon-name-part></tp:taxon-name></italic> Inoue, 1994, was classified as a geometrine in <xref ref-type="bibr" rid="B5537022">Scoble and Hausmann (2007)</xref> but was recently transferred to the new family <tp:taxon-name><tp:taxon-name-part taxon-name-part-type="family">Pseudobistonidae</tp:taxon-name-part></tp:taxon-name> by <xref ref-type="bibr" rid="B5537009">Rajaei et al. (2015)</xref>.</p></tp:treatment-sec><ref-list><ref id="B5537022"><element-citation xmlns:xlink="http://www.w3.org/1999/xlink" publication-type="website" xlink:type="simple"><person-group person-group-type="author"><name name-style="western"><surname>Scoble</surname><given-names>M</given-names></name><name name-style="western"><surname>Hausmann</surname><given-names>A</given-names></name></person-group><article-title>Online list of valid and available names of the <tp:taxon-name><tp:taxon-name-part taxon-name-part-type="family">Geometridae</tp:taxon-name-part></tp:taxon-name> of the World</article-title><uri xlink:type="simple">http://www.lepbarcoding.org/geometridae/species_checklists.php</uri><date-in-citation content-type="access-date">2019-11-01T00:00:00+02:00</date-in-citation></element-citation></ref><ref id="B5537009"><element-citation xmlns:xlink="http://www.w3.org/1999/xlink" publication-type="article" xlink:type="simple"><person-group person-group-type="author"><name name-style="western"><surname>Rajaei</surname><given-names>Hossein</given-names></name><name name-style="western"><surname>Greve</surname><given-names>Carola</given-names></name><name name-style="western"><surname>Letsch</surname><given-names>Harald</given-names></name><name name-style="western"><surname>Stüning</surname><given-names>Dieter</given-names></name><name name-style="western"><surname>Wahlberg</surname><given-names>Niklas</given-names></name><name name-style="western"><surname>Minet</surname><given-names>Joël</given-names></name><name name-style="western"><surname>Misof</surname><given-names>Bernhard</given-names></name></person-group><year>2015</year><article-title>Advances in <tp:taxon-name><tp:taxon-name-part taxon-name-part-type="superfamily">Geometroidea</tp:taxon-name-part></tp:taxon-name> phylogeny, with characterization of a new family based on <italic><tp:taxon-name><tp:taxon-name-part taxon-name-part-type="genus" reg="Pseudobiston">Pseudobiston</tp:taxon-name-part> <tp:taxon-name-part taxon-name-part-type="species" reg="pinratanai">pinratanai</tp:taxon-name-part></tp:taxon-name></italic> (<tp:taxon-name><tp:taxon-name-part taxon-name-part-type="order">Lepidoptera</tp:taxon-name-part></tp:taxon-name>, <tp:taxon-name><tp:taxon-name-part taxon-name-part-type="suborder">Glossata</tp:taxon-name-part></tp:taxon-name>)</article-title><source>Zoologica Scripta</source><volume>44</volume><issue>4</issue><fpage>418</fpage><lpage>436</lpage><pub-id pub-id-type="doi">10.1111/zsc.12108</pub-id></element-citation></ref></ref-list></tp:taxon-treatment>
