# Supplementary material for: Review of recent taxonomic changes to the emerald moths (Lepidoptera: Geometridae: Geometrinae)
Source: Biodivers Data J. 2020 Apr 30;8:e52190. doi: 10.3897/BDJ.8.e52190 (PMC7205841; doi:10.3897/BDJ.8.e52190)
Supplement: XML Treatment for Cerura melanoglypta [file BDJ.8.e52190-treatment70.xml]

<!DOCTYPE tp:taxon-treatment
  PUBLIC "-//TaxonX//DTD Taxonomic Treatment Publishing DTD v0 20100105//EN" "tax-treatment-NSO.dtd">
<tp:taxon-treatment xmlns:tp="http://www.plazi.org/taxpub"><tp:treatment-meta><mixed-citation publication-type="journal"><person-group><name><surname>Plotkin</surname><given-names>David</given-names></name><name><surname>Kawahara</surname><given-names>Akito Y.</given-names></name></person-group><article-title>Review of recent taxonomic changes to the emerald moths (<tp:taxon-name><tp:taxon-name-part taxon-name-part-type="order">Lepidoptera</tp:taxon-name-part></tp:taxon-name>: <tp:taxon-name><tp:taxon-name-part taxon-name-part-type="family">Geometridae</tp:taxon-name-part></tp:taxon-name>: <tp:taxon-name><tp:taxon-name-part taxon-name-part-type="subfamily">Geometrinae</tp:taxon-name-part></tp:taxon-name>)</article-title><source>Biodivers Data J</source><day>30</day><month>4</month><year>2020</year><volume>8</volume><pub-id pub-id-type="doi">10.3897/BDJ.8.e52190</pub-id></mixed-citation></tp:treatment-meta><tp:nomenclature><tp:taxon-name><object-id xmlns:xlink="http://www.w3.org/1999/xlink" content-type="arpha" xlink:type="simple">0CF84C6D-3590-5713-9D32-CAF2CC432888</object-id><tp:taxon-name-part taxon-name-part-type="genus">Cerura</tp:taxon-name-part> <tp:taxon-name-part taxon-name-part-type="species">melanoglypta</tp:taxon-name-part></tp:taxon-name><tp:taxon-authority>(Lower, 1905)</tp:taxon-authority></tp:nomenclature><tp:treatment-sec sec-type="Notes"><title>Notes</title><p>One species in the <xref ref-type="bibr" rid="B5537022">Scoble and Hausmann (2007)</xref> checklist, <italic><tp:taxon-name><tp:taxon-name-part taxon-name-part-type="genus" reg="Cerura">Cerura</tp:taxon-name-part> <tp:taxon-name-part taxon-name-part-type="species" reg="melanoglypta">melanoglypta</tp:taxon-name-part></tp:taxon-name></italic> (Lower, 1905), is classified as a geometrine (<xref ref-type="bibr" rid="B5536930">Ollerenshaw 2012</xref>), but has never formally been transferred from the notodontid genus <italic><tp:taxon-name><tp:taxon-name-part taxon-name-part-type="genus" reg="Cerura">Cerura</tp:taxon-name-part></tp:taxon-name></italic> Schrank, 1802. We agree that this species should eventually be assigned to a genus in <tp:taxon-name><tp:taxon-name-part taxon-name-part-type="subfamily">Geometrinae</tp:taxon-name-part></tp:taxon-name>, but it is technically not in <tp:taxon-name><tp:taxon-name-part taxon-name-part-type="subfamily">Geometrinae</tp:taxon-name-part></tp:taxon-name> at this time.</p></tp:treatment-sec><ref-list><ref id="B5537022"><element-citation xmlns:xlink="http://www.w3.org/1999/xlink" publication-type="website" xlink:type="simple"><person-group person-group-type="author"><name name-style="western"><surname>Scoble</surname><given-names>M</given-names></name><name name-style="western"><surname>Hausmann</surname><given-names>A</given-names></name></person-group><article-title>Online list of valid and available names of the <tp:taxon-name><tp:taxon-name-part taxon-name-part-type="family">Geometridae</tp:taxon-name-part></tp:taxon-name> of the World</article-title><uri xlink:type="simple">http://www.lepbarcoding.org/geometridae/species_checklists.php</uri><date-in-citation content-type="access-date">2019-11-01T00:00:00+02:00</date-in-citation></element-citation></ref><ref id="B5536930"><element-citation xmlns:xlink="http://www.w3.org/1999/xlink" publication-type="website" xlink:type="simple"><person-group person-group-type="author"><name name-style="western"><surname>Ollerenshaw</surname><given-names>J</given-names></name></person-group><article-title>The Global <tp:taxon-name><tp:taxon-name-part taxon-name-part-type="order">Lepidoptera</tp:taxon-name-part></tp:taxon-name> Names Index (LepIndex).</article-title><uri xlink:type="simple">https://http://www.nhm.ac.uk/our-science/data/lepindex/detail/?taxonno=246329</uri><date-in-citation content-type="access-date">2019-10-29T00:00:00+02:00</date-in-citation></element-citation></ref></ref-list></tp:taxon-treatment>
